# Supplementary material for: Modelling multiple time-scales with flexible parametric survival models
Source: BMC Med Res Methodol. 2022 Nov 9;22:290. doi: 10.1186/s12874-022-01773-9 (PMC9644623; doi:10.1186/s12874-022-01773-9)
Supplement: Supplementary file 1 — Additional file 1. Stata .do files containing Stata code for the analysis of the model with time-varying covariates. [file 12874_2022_1773_MOESM1_ESM.zip]

Archive with 4 entries (4 files):
- analysis.do
- studycohort.dta
- surv_boot_CI.do
- studycohort.xlsx
