# Supplementary material for: Modelling multiple time-scales with flexible parametric survival models
Source: BMC Med Res Methodol. 2022 Nov 9;22:290. doi: 10.1186/s12874-022-01773-9 (PMC9644623; doi:10.1186/s12874-022-01773-9)
Supplement: Supplementary file 1 — Additional file 1. Stata .do files containing Stata code for the analysis of the model with time-varying covariates. [file 12874_2022_1773_MOESM1_ESM.zip › studycohort.xlsx]

## Sheet: Sheet1
pid	age	hormon	rmt	rmt_st	os	os_st	_st	_d	_t	_t0	indic_rm	torm
1	74	no		0	4.92676	0	1	0	4.92676	0	0
2	79	no		0	7.74401	0	1	0	7.74401	0	0
3	44	no		0	10	0	1	0	10	0	0
4	70	no		0	7.18549	0	1	0	7.18549	0	0
5	75	no		0	10	0	1	0	10	0	0
6	52	no		0	10	0	1	0	10	0	0
7	40	no		0	6.82136	0	1	0	6.82136	0	0
8	53	no		0	10	0	1	0	10	0	0
9	60	no		0	10	0	1	0	10	0	0
10	52	no		0	9.98631	0	1	0	9.98631	0	0
11	66	no		0	5.8412	0	1	0	5.8412	0	0
12	42	no		0	10	0	1	0	10	0	0
13	74	no		0	5.81656	0	1	0	5.81656	0	0
14	55	yes		0	4.85558	0	1	0	4.85558	0	0
15	57	no		0	7.34429	0	1	0	7.34429	0	0
16	49	no		0	7.09514	0	1	0	7.09514	0	0
17	61	yes		0	7.48665	0	1	0	7.48665	0	0
18	52	no		0	6.51472	0	1	0	6.51472	0	0
19	51	no		0	10	0	1	0	10	0	0
20	62	no		0	6.84052	0	1	0	6.84052	0	0
21	57	yes		0	2.33128	0	1	0	2.33128	0	0
22	47	no		0	10	0	1	0	10	0	0
23	61	no		0	7.07598	0	1	0	7.07598	0	0
24	52	no		0	10	0	1	0	10	0	0
25	52	no		0	7.76318	0	1	0	7.76318	0	0
26	63	no		0	9.53456	0	1	0	9.53456	0	0
27	61	no		0	9.14305	0	1	0	9.14305	0	0
28	60	no		0	10	0	1	0	10	0	0
29	32	no		0	7.88638	0	1	0	7.88638	0	0
30	38	no		0	10	0	1	0	10	0	0
31	45	no		0	10	0	1	0	10	0	0
32	56	no		0	7.86448	0	1	0	7.86448	0	0
33	63	no		0	2.80767	0	1	0	2.80767	0	0
34	44	no		0	10	0	1	0	10	0	0
35	53	no		0	10	0	1	0	10	0	0
36	54	no		0	7.06229	0	1	0	7.06229	0	0
37	73	no		0	7.12799	0	1	0	7.12799	0	0
38	45	no		0	10	0	1	0	10	0	0
39	66	no		0	9.08829	0	1	0	9.08829	0	0
40	70	no		0	4.20123	0	1	0	4.20123	0	0
41	81	no		0	3.74675	0	1	0	3.74675	0	0
42	61	no		0	10	0	1	0	10	0	0
43	37	no		0	7.22656	0	1	0	7.22656	0	0
44	78	no		0	6.95825	0	1	0	6.95825	0	0
45	72	no		0	10	0	1	0	10	0	0
46	47	no		0	7.30595	0	1	0	7.30595	0	0
47	47	no		0	10	0	1	0	10	0	0
48	59	yes		0	6.04928	0	1	0	6.04928	0	0
49	64	no		0	5.61396	0	1	0	5.61396	0	0
50	68	no		0	10	0	1	0	10	0	0
51	55	no		0	10	0	1	0	10	0	0
52	29	no		0	8.23682	0	1	0	8.23682	0	0
53	74	no		0	10	0	1	0	10	0	0
54	49	no		0	7.88364	0	1	0	7.88364	0	0
55	55	no		0	8.00684	0	1	0	8.00684	0	0
56	50	no		0	8.01232	0	1	0	8.01232	0	0
57	56	no		0	8.89391	0	1	0	8.89391	0	0
58	69	yes		0	5.11841	0	1	0	5.11841	0	0
59	61	no		0	10	0	1	0	10	0	0
60	47	no		0	7.53867	0	1	0	7.53867	0	0
61	35	no		0	5.04175	0	1	0	5.04175	0	0
62	42	no		0	10	0	1	0	10	0	0
63	59	no		0	10	0	1	0	10	0	0
64	40	no		0	6.61328	0	1	0	6.61328	0	0
65	71	no		0	5.11841	0	1	0	5.11841	0	0
66	60	no		0	10	0	1	0	10	0	0
67	47	no		0	10	0	1	0	10	0	0
68	55	no		0	6.93635	0	1	0	6.93635	0	0
69	68	no		0	6.97741	0	1	0	6.97741	0	0
70	42	no		0	9.56194	0	1	0	9.56194	0	0
71	67	no		0	10	0	1	0	10	0	0
72	44	no		0	4.96509	0	1	0	4.96509	0	0
73	62	no		0	9.93155	0	1	0	9.93155	0	0
74	41	no		0	10	0	1	0	10	0	0
75	44	no		0	4.4449	0	1	0	4.4449	0	0
76	46	no		0	10	0	1	0	10	0	0
77	66	no		0	10	0	1	0	10	0	0
78	76	no		0	6.66804	0	1	0	6.66804	0	0
79	60	yes		0	10	0	1	0	10	0	0
80	38	no		0	4.97878	0	1	0	4.97878	0	0
81	61	no		0	7.98494	0	1	0	7.98494	0	0
82	73	no		0	6.03833	0	1	0	6.03833	0	0
83	70	no		0	10	0	1	0	10	0	0
84	44	no		0	10	0	1	0	10	0	0
85	78	yes		0	4.63929	0	1	0	4.63929	0	0
86	44	no		0	9.69336	0	1	0	9.69336	0	0
87	29	no		0	8.20123	0	1	0	8.20123	0	0
88	35	no		0	10	0	1	0	10	0	0
89	46	no		0	9.55373	0	1	0	9.55373	0	0
90	44	no		0	8.98973	0	1	0	8.98973	0	0
91	41	no		0	7.15264	0	1	0	7.15264	0	0
92	28	no		0	9.13758	0	1	0	9.13758	0	0
93	30	no		0	10	0	1	0	10	0	0
94	62	no		0	10	0	1	0	10	0	0
95	55	no		0	10	0	1	0	10	0	0
96	51	no		0	9.50445	0	1	0	9.50445	0	0
97	55	no		0	9.62218	0	1	0	9.62218	0	0
98	72	yes		0	4.79808	0	1	0	4.79808	0	0
99	58	yes		0	8.31896	0	1	0	8.31896	0	0
100	44	no		0	10	0	1	0	10	0	0
101	47	no		0	8.47502	0	1	0	8.47502	0	0
102	45	no		0	5.38398	0	1	0	5.38398	0	0
103	58	no		0	10	0	1	0	10	0	0
104	52	yes		0	9.7399	0	1	0	9.7399	0	0
105	47	no		0	10	0	1	0	10	0	0
106	42	no		0	9.83299	0	1	0	9.83299	0	0
107	42	no		0	8.89665	0	1	0	8.89665	0	0
108	43	no		0	6.29021	0	1	0	6.29021	0	0
109	51	no		0	7.87543	0	1	0	7.87543	0	0
110	62	yes		0	10	0	1	0	10	0	0
111	44	no		0	8.58453	0	1	0	8.58453	0	0
112	67	no		0	8.83641	0	1	0	8.83641	0	0
113	58	yes		0	8.31622	0	1	0	8.31622	0	0
114	73	no		0	4.17112	0	1	0	4.17112	0	0
115	44	no		0	7.03765	0	1	0	7.03765	0	0
116	63	no		0	10	0	1	0	10	0	0
117	59	yes		0	8.09446	0	1	0	8.09446	0	0
118	40	no		0	7.04312	0	1	0	7.04312	0	0
119	46	no		0	10	0	1	0	10	0	0
120	42	no		0	5.75633	0	1	0	5.75633	0	0
121	53	no		0	9.27447	0	1	0	9.27447	0	0
122	43	no		0	10	0	1	0	10	0	0
123	35	no		0	10	0	1	0	10	0	0
124	38	no		0	8.13552	0	1	0	8.13552	0	0
125	61	no		0	10	0	1	0	10	0	0
126	58	no		0	6.82409	0	1	0	6.82409	0	0
127	77	no		0	7.05681	0	1	0	7.05681	0	0
128	51	no		0	5.02806	0	1	0	5.02806	0	0
129	48	no		0	5.97536	0	1	0	5.97536	0	0
130	39	no		0	10	0	1	0	10	0	0
131	68	no		0	5.64408	0	1	0	5.64408	0	0
132	56	no		0	6.93908	0	1	0	6.93908	0	0
133	66	no		0	6.61328	0	1	0	6.61328	0	0
134	60	no		0	9.04723	0	1	0	9.04723	0	0
135	55	no		0	8.19849	0	1	0	8.19849	0	0
136	50	no		0	10	0	1	0	10	0	0
137	76	no		0	10	0	1	0	10	0	0
138	36	no		0	10	0	1	0	10	0	0
139	44	no		0	9.41136	0	1	0	9.41136	0	0
140	64	no		0	6.12047	0	1	0	6.12047	0	0
141	47	no		0	10	0	1	0	10	0	0
142	59	no		0	10	0	1	0	10	0	0
143	62	no		0	6.84873	0	1	0	6.84873	0	0
144	59	yes		0	4.68857	0	1	0	4.68857	0	0
145	56	yes		0	4.89665	0	1	0	4.89665	0	0
146	50	no		0	10	0	1	0	10	0	0
147	43	no		0	7.40726	0	1	0	7.40726	0	0
149	42	no		0	4.27789	0	1	0	4.27789	0	0
150	47	no		0	4.54073	0	1	0	4.54073	0	0
151	51	no		0	3.71937	0	1	0	3.71937	0	0
152	44	no		0	8.86379	0	1	0	8.86379	0	0
153	60	no		0	10	0	1	0	10	0	0
154	55	no		0	8.6256	0	1	0	8.6256	0	0
155	43	no		0	4.36277	0	1	0	4.36277	0	0
156	38	no		0	10	0	1	0	10	0	0
157	59	no		0	10	0	1	0	10	0	0
158	39	no		0	9.33196	0	1	0	9.33196	0	0
159	48	no		0	9.54004	0	1	0	9.54004	0	0
160	66	no		0	8.81451	0	1	0	8.81451	0	0
161	50	no		0	10	0	1	0	10	0	0
162	63	yes		0	6.01643	0	1	0	6.01643	0	0
163	43	no		0	9.47159	0	1	0	9.47159	0	0
164	61	no		0	8.20671	0	1	0	8.20671	0	0
165	40	no		0	4.06982	0	1	0	4.06982	0	0
166	50	no		0	9.00616	0	1	0	9.00616	0	0
167	43	no		0	7.06502	0	1	0	7.06502	0	0
168	69	yes		0	5.32375	0	1	0	5.32375	0	0
169	61	no		0	4.98152	0	1	0	4.98152	0	0
170	37	no		0	10	0	1	0	10	0	0
171	50	no		0	9.93703	0	1	0	9.93703	0	0
172	48	no		0	9.27173	0	1	0	9.27173	0	0
173	57	no		0	8.07255	0	1	0	8.07255	0	0
174	64	no		0	9.76728	0	1	0	9.76728	0	0
175	58	no		0	10	0	1	0	10	0	0
176	46	no		0	6.77755	0	1	0	6.77755	0	0
177	47	no		0	10	0	1	0	10	0	0
178	58	no		0	8.08077	0	1	0	8.08077	0	0
179	73	no		0	8.9514	0	1	0	8.9514	0	0
180	59	no		0	10	0	1	0	10	0	0
181	45	no		0	6.71732	0	1	0	6.71732	0	0
182	38	no		0	9.72621	0	1	0	9.72621	0	0
183	81	no		0	8.71869	0	1	0	8.71869	0	0
184	37	no		0	10	0	1	0	10	0	0
185	46	no		0	5.06639	0	1	0	5.06639	0	0
186	47	no		0	9.80014	0	1	0	9.80014	0	0
187	62	no		0	5.97536	0	1	0	5.97536	0	0
189	61	no		0	9.7974	0	1	0	9.7974	0	0
191	77	no		0	1.08008	0	1	0	1.08008	0	0
192	42	no		0	4.91581	0	1	0	4.91581	0	0
193	83	no		0	8.7269	0	1	0	8.7269	0	0
194	52	no		0	6.1232	0	1	0	6.1232	0	0
195	66	yes		0	6.29295	0	1	0	6.29295	0	0
196	63	yes		0	7.53593	0	1	0	7.53593	0	0
197	62	no		0	8.91307	0	1	0	8.91307	0	0
198	48	no		0	10	0	1	0	10	0	0
199	51	no		0	6.35592	0	1	0	6.35592	0	0
200	60	no		0	10	0	1	0	10	0	0
201	51	no		0	9.48255	0	1	0	9.48255	0	0
202	44	no		0	9.44695	0	1	0	9.44695	0	0
203	47	no		0	9.06365	0	1	0	9.06365	0	0
204	53	no		0	8.40931	0	1	0	8.40931	0	0
205	51	no		0	3.35797	0	1	0	3.35797	0	0
206	50	no		0	10	0	1	0	10	0	0
207	67	no		0	7.9165	0	1	0	7.9165	0	0
208	68	no		0	9.14305	0	1	0	9.14305	0	0
209	52	yes		0	5.90418	0	1	0	5.90418	0	0
210	49	no		0	10	0	1	0	10	0	0
211	49	no		0	9.5373	0	1	0	9.5373	0	0
212	45	no		0	8.10814	0	1	0	8.10814	0	0
213	54	no		0	10	0	1	0	10	0	0
214	76	yes		0	5.26352	0	1	0	5.26352	0	0
215	71	no		0	4.31348	0	1	0	4.31348	0	0
216	37	no		0	4.69131	0	1	0	4.69131	0	0
217	76	no		0	7.44011	0	1	0	7.44011	0	0
218	77	no		0	7.83436	0	1	0	7.83436	0	0
219	38	no		0	10	0	1	0	10	0	0
220	46	no		0	6.93635	0	1	0	6.93635	0	0
221	63	no		0	4.30801	0	1	0	4.30801	0	0
222	42	no		0	4.88843	0	1	0	4.88843	0	0
223	50	no		0	9.32923	0	1	0	9.32923	0	0
224	46	no		0	10	0	1	0	10	0	0
225	72	yes		0	4.64476	0	1	0	4.64476	0	0
226	36	no		0	10	0	1	0	10	0	0
227	50	no		0	10	0	1	0	10	0	0
228	65	no		0	9.08556	0	1	0	9.08556	0	0
229	31	no		0	8.49692	0	1	0	8.49692	0	0
230	50	no		0	8.96783	0	1	0	8.96783	0	0
231	43	no		0	8.95688	0	1	0	8.95688	0	0
232	42	no		0	7.99042	0	1	0	7.99042	0	0
233	64	no		0	10	0	1	0	10	0	0
234	53	no		0	7.58248	0	1	0	7.58248	0	0
235	71	no		0	10	0	1	0	10	0	0
236	49	no		0	10	0	1	0	10	0	0
237	51	no		0	10	0	1	0	10	0	0
238	33	no		0	10	0	1	0	10	0	0
239	80	yes		0	6.07666	0	1	0	6.07666	0	0
240	43	no		0	9.08829	0	1	0	9.08829	0	0
241	56	no		0	10	0	1	0	10	0	0
242	61	no		0	10	0	1	0	10	0	0
243	38	no		0	10	0	1	0	10	0	0
244	50	no		0	8.35455	0	1	0	8.35455	0	0
245	67	no		0	8.66119	0	1	0	8.66119	0	0
246	48	no		0	1.19233	0	1	0	1.19233	0	0
247	47	no		0	6.12594	0	1	0	6.12594	0	0
248	37	no		0	6.51198	0	1	0	6.51198	0	0
249	52	no		0	9.85216	0	1	0	9.85216	0	0
250	55	no		0	10	0	1	0	10	0	0
251	67	no		0	9.46612	0	1	0	9.46612	0	0
252	66	no		0	3.27858	0	1	0	3.27858	0	0
253	51	yes		0	4.21218	0	1	0	4.21218	0	0
254	76	no		0	2.7447	0	1	0	2.7447	0	0
255	60	yes		0	5.48802	0	1	0	5.48802	0	0
256	46	no		0	10	0	1	0	10	0	0
257	39	no		0	6.7666	0	1	0	6.7666	0	0
258	44	no		0	7.40452	0	1	0	7.40452	0	0
259	72	no		0	9.3128	0	1	0	9.3128	0	0
260	48	no		0	5.14305	0	1	0	5.14305	0	0
261	69	no		0	7.39083	0	1	0	7.39083	0	0
262	51	no		0	4.91034	0	1	0	4.91034	0	0
263	47	no		0	10	0	1	0	10	0	0
264	36	no		0	7.02669	0	1	0	7.02669	0	0
265	55	no		0	6.03285	0	1	0	6.03285	0	0
266	73	no		0	7.99316	0	1	0	7.99316	0	0
267	58	yes		0	7.22108	0	1	0	7.22108	0	0
268	56	no		0	8.92676	0	1	0	8.92676	0	0
269	41	no		0	7.3963	0	1	0	7.3963	0	0
270	56	no		0	9.28268	0	1	0	9.28268	0	0
271	35	no		0	7.18823	0	1	0	7.18823	0	0
272	60	no		0	10	0	1	0	10	0	0
273	55	no		0	8.16564	0	1	0	8.16564	0	0
274	65	no		0	6.92266	0	1	0	6.92266	0	0
275	68	no		0	6.58316	0	1	0	6.58316	0	0
276	45	no		0	6.49829	0	1	0	6.49829	0	0
277	69	no		0	10	0	1	0	10	0	0
278	36	no		0	7.42094	0	1	0	7.42094	0	0
279	66	no		0	7.22382	0	1	0	7.22382	0	0
280	80	no		0	8.06981	0	1	0	8.06981	0	0
281	50	no		0	9.34018	0	1	0	9.34018	0	0
282	49	no		0	6.53662	0	1	0	6.53662	0	0
283	81	no		0	8.8501	0	1	0	8.8501	0	0
284	76	no		0	10	0	1	0	10	0	0
285	74	no		0	8.51882	0	1	0	8.51882	0	0
286	60	no		0	10	0	1	0	10	0	0
287	37	no		0	8.86379	0	1	0	8.86379	0	0
288	58	no		0	10	0	1	0	10	0	0
289	61	no		0	9.00616	0	1	0	9.00616	0	0
290	44	no		0	5.96441	0	1	0	5.96441	0	0
291	49	no		0	10	0	1	0	10	0	0
292	62	yes		0	5.88501	0	1	0	5.88501	0	0
293	47	no		0	8.18754	0	1	0	8.18754	0	0
294	55	no		0	10	0	1	0	10	0	0
295	71	yes		0	5.0089	0	1	0	5.0089	0	0
296	64	no		0	10	0	1	0	10	0	0
298	58	no		0	10	0	1	0	10	0	0
299	76	yes		0	6.37509	0	1	0	6.37509	0	0
300	73	no		0	10	0	1	0	10	0	0
301	70	no		0	9.60027	0	1	0	9.60027	0	0
302	50	no		0	6.34223	0	1	0	6.34223	0	0
303	58	yes		0	5.74538	0	1	0	5.74538	0	0
304	59	no		0	7.7796	0	1	0	7.7796	0	0
305	63	no		0	10	0	1	0	10	0	0
306	37	no		0	6.72827	0	1	0	6.72827	0	0
307	29	no		0	8.60643	0	1	0	8.60643	0	0
308	58	no		0	10	0	1	0	10	0	0
309	62	no		0	7.12799	0	1	0	7.12799	0	0
310	46	no		0	8.8282	0	1	0	8.8282	0	0
311	77	yes		0	2.57221	0	1	0	2.57221	0	0
312	56	no		0	10	0	1	0	10	0	0
313	66	no		0	3.47296	0	1	0	3.47296	0	0
314	61	yes		0	6.65435	0	1	0	6.65435	0	0
315	57	no		0	0.96783	0	1	0	0.96783	0	0
316	43	no		0	6.89528	0	1	0	6.89528	0	0
317	59	no		0	7.52772	0	1	0	7.52772	0	0
318	44	no		0	10	0	1	0	10	0	0
319	76	no		0	10	0	1	0	10	0	0
320	38	no		0	9.24983	0	1	0	9.24983	0	0
321	59	no		0	10	0	1	0	10	0	0
322	64	no		0	8.75975	0	1	0	8.75975	0	0
323	49	no		0	10	0	1	0	10	0	0
325	67	yes		0	7.97947	0	1	0	7.97947	0	0
326	33	no		0	10	0	1	0	10	0	0
327	38	no		0	8.06708	0	1	0	8.06708	0	0
328	55	no		0	5.13758	0	1	0	5.13758	0	0
329	45	no		0	10	0	1	0	10	0	0
330	37	no		0	9.22793	0	1	0	9.22793	0	0
331	57	no		0	7.28131	0	1	0	7.28131	0	0
332	70	no		0	4.88296	0	1	0	4.88296	0	0
333	52	no		0	10	0	1	0	10	0	0
334	66	no		0	9.08008	0	1	0	9.08008	0	0
335	35	no		0	4.88296	0	1	0	4.88296	0	0
336	64	no		0	10	0	1	0	10	0	0
337	62	no		0	10	0	1	0	10	0	0
338	36	no		0	7.52772	0	1	0	7.52772	0	0
339	39	no		0	10	0	1	0	10	0	0
340	54	no		0	9.73169	0	1	0	9.73169	0	0
341	54	yes		0	7.90007	0	1	0	7.90007	0	0
342	54	no		0	9.18412	0	1	0	9.18412	0	0
343	42	no		0	8.72416	0	1	0	8.72416	0	0
344	33	no		0	10	0	1	0	10	0	0
345	60	yes		0	5.3922	0	1	0	5.3922	0	0
346	34	no		0	4.51061	0	1	0	4.51061	0	0
347	56	no		0	8.51608	0	1	0	8.51608	0	0
348	55	no		0	10	0	1	0	10	0	0
349	74	no		0	10	0	1	0	10	0	0
350	43	no		0	10	0	1	0	10	0	0
351	80	no		0	8.95962	0	1	0	8.95962	0	0
352	60	no		0	6.44901	0	1	0	6.44901	0	0
353	36	no		0	7.54689	0	1	0	7.54689	0	0
354	46	no		0	8.87748	0	1	0	8.87748	0	0
355	78	no		0	10	0	1	0	10	0	0
356	55	no		0	8.66667	0	1	0	8.66667	0	0
357	43	no		0	8.13005	0	1	0	8.13005	0	0
358	61	no		0	7.48665	0	1	0	7.48665	0	0
359	74	no		0	7.05681	0	1	0	7.05681	0	0
360	43	no		0	10	0	1	0	10	0	0
361	68	yes		0	10	0	1	0	10	0	0
362	47	no		0	9.95893	0	1	0	9.95893	0	0
363	42	no		0	5.88501	0	1	0	5.88501	0	0
364	43	no		0	10	0	1	0	10	0	0
365	54	yes		0	10	0	1	0	10	0	0
366	41	no		0	3.59617	0	1	0	3.59617	0	0
367	75	yes		0	4.92676	0	1	0	4.92676	0	0
368	45	no		0	7.36619	0	1	0	7.36619	0	0
369	49	no		0	8.56537	0	1	0	8.56537	0	0
370	55	no		0	8.38467	0	1	0	8.38467	0	0
371	47	no		0	10	0	1	0	10	0	0
372	32	no		0	10	0	1	0	10	0	0
373	48	no		0	6.85695	0	1	0	6.85695	0	0
374	61	no		0	10	0	1	0	10	0	0
375	48	no		0	8.37919	0	1	0	8.37919	0	0
376	61	no		0	7.13073	0	1	0	7.13073	0	0
377	45	no		0	2.93087	0	1	0	2.93087	0	0
378	78	no		0	6.71458	0	1	0	6.71458	0	0
379	53	no		0	8.47228	0	1	0	8.47228	0	0
380	42	no		0	6.97741	0	1	0	6.97741	0	0
381	68	no		0	10	0	1	0	10	0	0
382	67	no		0	5.85216	0	1	0	5.85216	0	0
383	53	no		0	7.99589	0	1	0	7.99589	0	0
384	63	no		0	5.44422	0	1	0	5.44422	0	0
385	54	yes		0	10	0	1	0	10	0	0
386	46	no		0	10	0	1	0	10	0	0
387	47	no		0	10	0	1	0	10	0	0
388	65	no		0	7.3744	0	1	0	7.3744	0	0
389	53	no		0	10	0	1	0	10	0	0
390	75	no		0	7.42642	0	1	0	7.42642	0	0
391	73	no		0	10	0	1	0	10	0	0
392	37	no		0	10	0	1	0	10	0	0
393	67	no		0	7.49213	0	1	0	7.49213	0	0
394	43	no		0	6.07392	0	1	0	6.07392	0	0
395	57	yes		0	4.92676	0	1	0	4.92676	0	0
396	48	no		0	6.07118	0	1	0	6.07118	0	0
397	47	no		0	10	0	1	0	10	0	0
398	43	no		0	8.15195	0	1	0	8.15195	0	0
399	42	no		0	10	0	1	0	10	0	0
400	59	yes		0	4.86927	0	1	0	4.86927	0	0
401	36	no		0	5.50445	0	1	0	5.50445	0	0
402	42	no		0	10	0	1	0	10	0	0
403	60	no		0	6.52019	0	1	0	6.52019	0	0
404	76	yes		0	3.15811	0	1	0	3.15811	0	0
405	46	no		0	10	0	1	0	10	0	0
406	41	no		0	10	0	1	0	10	0	0
407	54	no		0	0.0999316	0	1	0	0.0999316	0	0
408	66	no		0	10	0	1	0	10	0	0
409	56	no		0	7.98494	0	1	0	7.98494	0	0
410	33	no		0	7.00479	0	1	0	7.00479	0	0
411	67	yes		0	5.44695	0	1	0	5.44695	0	0
412	61	no		0	9.62491	0	1	0	9.62491	0	0
413	64	no		0	10	0	1	0	10	0	0
414	40	no		0	9.90417	0	1	0	9.90417	0	0
415	72	no		0	7.83984	0	1	0	7.83984	0	0
416	69	no		0	5.10198	0	1	0	5.10198	0	0
417	59	yes		0	7.92471	0	1	0	7.92471	0	0
418	77	no		0	7.66188	0	1	0	7.66188	0	0
419	62	no		0	10	0	1	0	10	0	0
420	73	no		0	5.78645	0	1	0	5.78645	0	0
421	43	no		0	4.96509	0	1	0	4.96509	0	0
422	39	no		0	8.34908	0	1	0	8.34908	0	0
423	37	no		0	8.12731	0	1	0	8.12731	0	0
424	66	no		0	5.32923	0	1	0	5.32923	0	0
425	60	no		0	7.01301	0	1	0	7.01301	0	0
426	55	yes		0	4.92402	0	1	0	4.92402	0	0
427	68	no		0	10	0	1	0	10	0	0
428	52	no		0	8.33812	0	1	0	8.33812	0	0
429	60	no		0	9.17317	0	1	0	9.17317	0	0
430	73	no		0	8.06981	0	1	0	8.06981	0	0
431	44	no		0	9.86858	0	1	0	9.86858	0	0
432	52	no		0	4.85284	0	1	0	4.85284	0	0
433	32	no		0	6.51472	0	1	0	6.51472	0	0
434	40	no		0	10	0	1	0	10	0	0
435	66	no		0	8.65845	0	1	0	8.65845	0	0
436	46	no		0	10	0	1	0	10	0	0
437	42	no		0	8.79261	0	1	0	8.79261	0	0
438	54	no		0	10	0	1	0	10	0	0
439	65	no		0	10	0	1	0	10	0	0
440	49	no		0	5.8987	0	1	0	5.8987	0	0
441	70	yes		0	5.63039	0	1	0	5.63039	0	0
442	52	no		0	10	0	1	0	10	0	0
443	62	no		0	0.948665	0	1	0	0.948665	0	0
444	64	no		0	10	0	1	0	10	0	0
445	60	no		0	10	0	1	0	10	0	0
446	65	no		0	6.60233	0	1	0	6.60233	0	0
447	41	no		0	8.09446	0	1	0	8.09446	0	0
448	53	no		0	6.53662	0	1	0	6.53662	0	0
449	66	no		0	10	0	1	0	10	0	0
450	31	no		0	8.84189	0	1	0	8.84189	0	0
451	30	no		0	10	0	1	0	10	0	0
452	70	no		0	5.17043	0	1	0	5.17043	0	0
453	25	no		0	8.46133	0	1	0	8.46133	0	0
454	50	no		0	6.24914	0	1	0	6.24914	0	0
455	50	no		0	5.55921	0	1	0	5.55921	0	0
456	57	no		0	7.96304	0	1	0	7.96304	0	0
457	64	no		0	6.39425	0	1	0	6.39425	0	0
458	38	no		0	6.75017	0	1	0	6.75017	0	0
459	76	no		0	8.54894	0	1	0	8.54894	0	0
460	61	no		0	8.98426	0	1	0	8.98426	0	0
461	66	no		0	9.55921	0	1	0	9.55921	0	0
462	39	no		0	6.61328	0	1	0	6.61328	0	0
463	51	no		0	8.89938	0	1	0	8.89938	0	0
464	51	no		0	10	0	1	0	10	0	0
465	64	no		0	8.36824	0	1	0	8.36824	0	0
466	60	no		0	8.58727	0	1	0	8.58727	0	0
467	44	no		0	10	0	1	0	10	0	0
468	51	no		0	8.01232	0	1	0	8.01232	0	0
469	60	yes		0	4.08898	0	1	0	4.08898	0	0
470	31	no		0	4.90212	0	1	0	4.90212	0	0
471	55	yes		0	6.35318	0	1	0	6.35318	0	0
472	44	no		0	6.62697	0	1	0	6.62697	0	0
473	66	no		0	9.20055	0	1	0	9.20055	0	0
474	50	no		0	7.23751	0	1	0	7.23751	0	0
475	42	yes		0	5.84394	0	1	0	5.84394	0	0
476	51	no		0	7.97125	0	1	0	7.97125	0	0
477	29	no		0	10	0	1	0	10	0	0
478	38	no		0	5.95346	0	1	0	5.95346	0	0
479	55	no		0	10	0	1	0	10	0	0
480	43	no		0	5.70431	0	1	0	5.70431	0	0
481	54	no		0	6.846	0	1	0	6.846	0	0
482	70	no		0	9.43326	0	1	0	9.43326	0	0
483	46	no		0	7.96851	0	1	0	7.96851	0	0
485	44	no		0	9.03354	0	1	0	9.03354	0	0
486	81	no		0	4.07803	0	1	0	4.07803	0	0
487	64	no		0	8.96783	0	1	0	8.96783	0	0
488	52	no		0	10	0	1	0	10	0	0
489	42	no		0	9.77823	0	1	0	9.77823	0	0
490	34	no		0	5.97262	0	1	0	5.97262	0	0
491	51	yes		0	4.43669	0	1	0	4.43669	0	0
492	49	no		0	8.12183	0	1	0	8.12183	0	0
493	61	no		0	10	0	1	0	10	0	0
494	56	no		0	10	0	1	0	10	0	0
495	37	no		0	5.18138	0	1	0	5.18138	0	0
496	68	no		0	6.86516	0	1	0	6.86516	0	0
497	61	no		0	10	0	1	0	10	0	0
498	41	no		0	3.8809	0	1	0	3.8809	0	0
499	51	no		0	10	0	1	0	10	0	0
500	44	no		0	7.50856	0	1	0	7.50856	0	0
501	57	no		0	8.80082	0	1	0	8.80082	0	0
502	59	no		0	7.84257	0	1	0	7.84257	0	0
503	68	no		0	10	0	1	0	10	0	0
504	37	no		0	10	0	1	0	10	0	0
505	44	no		0	9.97536	0	1	0	9.97536	0	0
506	78	no		0	7.49213	0	1	0	7.49213	0	0
507	32	no		0	10	0	1	0	10	0	0
508	60	no		0	8.19302	0	1	0	8.19302	0	0
509	45	no		0	8.06434	0	1	0	8.06434	0	0
510	55	no		0	7.29774	0	1	0	7.29774	0	0
511	69	no		0	8.25599	0	1	0	8.25599	0	0
512	52	no		0	8.8063	0	1	0	8.8063	0	0
513	58	no		0	10	0	1	0	10	0	0
514	36	no		0	9.02532	0	1	0	9.02532	0	0
515	65	no		0	7.22382	0	1	0	7.22382	0	0
516	62	no		0	9.71526	0	1	0	9.71526	0	0
517	39	no		0	5.50171	0	1	0	5.50171	0	0
518	48	no		0	6.72553	0	1	0	6.72553	0	0
519	53	no		0	5.28268	0	1	0	5.28268	0	0
520	41	no		0	10	0	1	0	10	0	0
521	44	no		0	5.98083	0	1	0	5.98083	0	0
522	64	no		0	6.89528	0	1	0	6.89528	0	0
523	50	no		0	10	0	1	0	10	0	0
524	47	no		0	9.00616	0	1	0	9.00616	0	0
525	42	no		0	8.06434	0	1	0	8.06434	0	0
526	64	no		0	6.16701	0	1	0	6.16701	0	0
527	57	no		0	10	0	1	0	10	0	0
528	63	no		0	8.1848	0	1	0	8.1848	0	0
529	66	no		0	10	0	1	0	10	0	0
530	61	no		0	8.9514	0	1	0	8.9514	0	0
531	54	no		0	5.73443	0	1	0	5.73443	0	0
532	65	no		0	5.38125	0	1	0	5.38125	0	0
533	36	no		0	10	0	1	0	10	0	0
534	33	no		0	5.82204	0	1	0	5.82204	0	0
535	49	no		0	7.76591	0	1	0	7.76591	0	0
536	46	no		0	4.93498	0	1	0	4.93498	0	0
537	58	no		0	0.277892	0	1	0	0.277892	0	0
538	38	no		0	10	0	1	0	10	0	0
539	43	no		0	5.35661	0	1	0	5.35661	0	0
540	46	no		0	10	0	1	0	10	0	0
541	68	no		0	1.32101	0	1	0	1.32101	0	0
542	44	no		0	9.94524	0	1	0	9.94524	0	0
543	57	yes		0	7.78508	0	1	0	7.78508	0	0
544	52	no		0	10	0	1	0	10	0	0
545	41	no		0	8.2204	0	1	0	8.2204	0	0
546	38	no		0	10	0	1	0	10	0	0
547	47	no		0	8.423	0	1	0	8.423	0	0
548	53	no		0	10	0	1	0	10	0	0
549	64	no		0	9.77823	0	1	0	9.77823	0	0
550	56	no		0	10	0	1	0	10	0	0
551	67	yes		0	8.8282	0	1	0	8.8282	0	0
552	42	no		0	6.87064	0	1	0	6.87064	0	0
553	52	no		0	7.88912	0	1	0	7.88912	0	0
554	72	no		0	10	0	1	0	10	0	0
555	62	no		0	10	0	1	0	10	0	0
556	72	no		0	5.6742	0	1	0	5.6742	0	0
557	51	no		0	10	0	1	0	10	0	0
558	42	no		0	4.33539	0	1	0	4.33539	0	0
559	38	no		0	6.3614	0	1	0	6.3614	0	0
560	47	no		0	10	0	1	0	10	0	0
561	66	no		0	9.80835	0	1	0	9.80835	0	0
562	49	no		0	6.53662	0	1	0	6.53662	0	0
563	68	no		0	7.81793	0	1	0	7.81793	0	0
564	62	no		0	8.88569	0	1	0	8.88569	0	0
565	47	no		0	8.50513	0	1	0	8.50513	0	0
566	42	no		0	9.73443	0	1	0	9.73443	0	0
567	45	no		0	9.04449	0	1	0	9.04449	0	0
568	56	no		0	7.23751	0	1	0	7.23751	0	0
569	50	no		0	5.44969	0	1	0	5.44969	0	0
570	41	no		0	7.18275	0	1	0	7.18275	0	0
571	66	yes		0	8.87201	0	1	0	8.87201	0	0
572	69	no		0	9.3128	0	1	0	9.3128	0	0
573	45	no		0	10	0	1	0	10	0	0
574	49	no		0	9.27447	0	1	0	9.27447	0	0
575	56	no		0	3.65092	0	1	0	3.65092	0	0
576	37	no		0	10	0	1	0	10	0	0
577	59	no		0	10	0	1	0	10	0	0
578	72	yes		0	9.10746	0	1	0	9.10746	0	0
579	56	yes		0	8.37372	0	1	0	8.37372	0	0
580	60	no		0	1.40315	0	1	0	1.40315	0	0
581	64	no		0	10	0	1	0	10	0	0
582	69	no		0	10	0	1	0	10	0	0
583	64	no		0	5.57837	0	1	0	5.57837	0	0
584	30	no		0	5.08282	0	1	0	5.08282	0	0
585	67	no		0	4.70226	0	1	0	4.70226	0	0
586	50	no		0	9.08556	0	1	0	9.08556	0	0
587	71	no		0	7.91102	0	1	0	7.91102	0	0
588	34	no		0	8.09172	0	1	0	8.09172	0	0
589	47	no		0	10	0	1	0	10	0	0
590	45	no		0	8.47228	0	1	0	8.47228	0	0
591	57	no		0	5.50719	0	1	0	5.50719	0	0
592	61	no		0	10	0	1	0	10	0	0
593	56	no		0	10	0	1	0	10	0	0
594	40	no		0	8.86379	0	1	0	8.86379	0	0
595	48	no		0	9.73169	0	1	0	9.73169	0	0
596	60	no		0	6.61602	0	1	0	6.61602	0	0
597	49	no		0	7.37714	0	1	0	7.37714	0	0
598	72	no		0	7.41821	0	1	0	7.41821	0	0
599	28	no		0	6.99932	0	1	0	6.99932	0	0
600	55	yes		0	8.83368	0	1	0	8.83368	0	0
601	47	no		0	10	0	1	0	10	0	0
602	46	no		0	7.28405	0	1	0	7.28405	0	0
603	70	no		0	7.46201	0	1	0	7.46201	0	0
604	56	no		0	10	0	1	0	10	0	0
605	57	yes		0	7.6345	0	1	0	7.6345	0	0
606	65	no		0	10	0	1	0	10	0	0
607	78	no		0	7.89185	0	1	0	7.89185	0	0
608	46	no		0	7.49213	0	1	0	7.49213	0	0
609	71	no		0	8.35181	0	1	0	8.35181	0	0
610	43	no		0	6.19439	0	1	0	6.19439	0	0
611	66	no		0	8.13552	0	1	0	8.13552	0	0
612	51	no		0	9.43874	0	1	0	9.43874	0	0
613	39	no		0	4.05613	0	1	0	4.05613	0	0
614	51	no		0	10	0	1	0	10	0	0
615	52	no		0	5.74538	0	1	0	5.74538	0	0
616	42	no		0	8.89665	0	1	0	8.89665	0	0
617	51	no		0	9.95072	0	1	0	9.95072	0	0
618	54	no		0	7.84805	0	1	0	7.84805	0	0
619	42	no		0	10	0	1	0	10	0	0
620	50	no		0	4.35181	0	1	0	4.35181	0	0
621	62	no		0	7.56058	0	1	0	7.56058	0	0
622	61	no		0	10	0	1	0	10	0	0
623	49	no		0	9.44969	0	1	0	9.44969	0	0
624	38	no		0	7.28953	0	1	0	7.28953	0	0
625	46	no		0	4.59548	0	1	0	4.59548	0	0
626	46	no		0	10	0	1	0	10	0	0
627	71	no		0	7.17454	0	1	0	7.17454	0	0
628	47	no		0	7.42916	0	1	0	7.42916	0	0
629	54	no		0	10	0	1	0	10	0	0
630	40	no		0	6.8898	0	1	0	6.8898	0	0
631	80	no		0	2.56947	0	1	0	2.56947	0	0
632	73	no		0	8.67214	0	1	0	8.67214	0	0
633	63	yes		0	6.76112	0	1	0	6.76112	0	0
634	76	no		0	10	0	1	0	10	0	0
635	77	yes		0	0.277892	1	1	1	0.277892	0	0
636	40	no		0	8.95414	0	1	0	8.95414	0	0
637	47	no		0	10	0	1	0	10	0	0
638	54	no		0	8.77618	0	1	0	8.77618	0	0
639	42	no		0	10	0	1	0	10	0	0
640	51	no		0	6.61054	0	1	0	6.61054	0	0
641	56	no		0	9.34292	0	1	0	9.34292	0	0
642	55	no		0	3.68378	0	1	0	3.68378	0	0
643	49	no		0	9.93703	0	1	0	9.93703	0	0
645	51	no		0	10	0	1	0	10	0	0
646	47	no		0	6.6078	0	1	0	6.6078	0	0
647	53	no		0	8.07529	0	1	0	8.07529	0	0
648	35	no		0	2.72827	0	1	0	2.72827	0	0
649	44	no		0	9.08282	0	1	0	9.08282	0	0
650	49	no		0	8.37919	0	1	0	8.37919	0	0
651	43	no		0	8.89938	0	1	0	8.89938	0	0
652	56	yes		0	6.86516	0	1	0	6.86516	0	0
653	49	no		0	3.67009	0	1	0	3.67009	0	0
654	60	yes		0	2.6872	0	1	0	2.6872	0	0
655	56	no		0	10	0	1	0	10	0	0
656	38	no		0	8.83094	0	1	0	8.83094	0	0
657	57	no		0	10	0	1	0	10	0	0
658	48	no		0	1.69884	0	1	0	1.69884	0	0
659	64	yes		0	10	0	1	0	10	0	0
660	47	no		0	9.5729	0	1	0	9.5729	0	0
661	49	no		0	6.43258	0	1	0	6.43258	0	0
662	45	no		0	10	0	1	0	10	0	0
663	42	no		0	8.58453	0	1	0	8.58453	0	0
664	46	no		0	10	0	1	0	10	0	0
665	65	yes		0	7.73853	0	1	0	7.73853	0	0
666	48	no		0	10	0	1	0	10	0	0
667	66	no		0	7.89733	0	1	0	7.89733	0	0
668	42	no		0	9.50992	0	1	0	9.50992	0	0
669	60	no		0	10	0	1	0	10	0	0
670	45	no		0	7.36071	0	1	0	7.36071	0	0
671	46	no		0	8.16016	0	1	0	8.16016	0	0
672	80	no		0	2.7091	0	1	0	2.7091	0	0
673	65	no		0	10	0	1	0	10	0	0
674	79	no		0	8.19576	0	1	0	8.19576	0	0
675	46	no		0	10	0	1	0	10	0	0
676	51	no		0	10	0	1	0	10	0	0
677	57	no		0	5.02533	0	1	0	5.02533	0	0
678	72	no		0	10	0	1	0	10	0	0
679	42	no		0	8.02875	0	1	0	8.02875	0	0
680	79	yes		0	3.51677	0	1	0	3.51677	0	0
681	37	no		0	10	0	1	0	10	0	0
682	37	no		0	10	0	1	0	10	0	0
683	54	no		0	6.09856	0	1	0	6.09856	0	0
684	59	no		0	10	0	1	0	10	0	0
685	57	yes		0	5.43874	0	1	0	5.43874	0	0
686	59	no		0	10	0	1	0	10	0	0
687	79	no		0	4.3655	0	1	0	4.3655	0	0
688	80	no		0	7.99863	0	1	0	7.99863	0	0
689	50	no		0	5.31006	0	1	0	5.31006	0	0
690	63	yes		0	8.2642	0	1	0	8.2642	0	0
691	46	no		0	9.43326	0	1	0	9.43326	0	0
692	73	no		0	5.13484	0	1	0	5.13484	0	0
693	69	no		0	9.09925	0	1	0	9.09925	0	0
694	74	no		0	10	0	1	0	10	0	0
695	43	no		0	6.19165	0	1	0	6.19165	0	0
696	49	no		0	10	0	1	0	10	0	0
697	61	yes		0	7.95209	0	1	0	7.95209	0	0
698	47	no		0	10	0	1	0	10	0	0
699	53	no		0	9.03354	0	1	0	9.03354	0	0
700	57	no		0	10	0	1	0	10	0	0
701	42	no		0	7.89733	0	1	0	7.89733	0	0
702	44	no		0	7.32238	0	1	0	7.32238	0	0
703	66	no		0	10	0	1	0	10	0	0
704	61	yes		0	5.80561	0	1	0	5.80561	0	0
705	43	no		0	8.70226	0	1	0	8.70226	0	0
706	46	no		0	10	0	1	0	10	0	0
707	38	no		0	10	0	1	0	10	0	0
708	49	no		0	10	0	1	0	10	0	0
709	43	no		0	7.1937	0	1	0	7.1937	0	0
710	63	yes		0	4.84463	0	1	0	4.84463	0	0
711	43	no		0	4.89938	0	1	0	4.89938	0	0
712	57	no		0	7.54962	0	1	0	7.54962	0	0
713	37	no		0	10	0	1	0	10	0	0
714	75	no		0	2.00821	0	1	0	2.00821	0	0
715	43	no		0	8.48323	0	1	0	8.48323	0	0
716	63	no		0	9.74812	0	1	0	9.74812	0	0
717	37	no		0	8.19576	0	1	0	8.19576	0	0
718	68	no		0	10	0	1	0	10	0	0
719	52	no		0	7.03491	0	1	0	7.03491	0	0
720	48	no		0	7.39904	0	1	0	7.39904	0	0
721	51	no		0	8.88569	0	1	0	8.88569	0	0
722	45	no		0	7.00205	0	1	0	7.00205	0	0
723	40	no		0	9.47981	0	1	0	9.47981	0	0
724	73	no		0	8.86653	0	1	0	8.86653	0	0
725	43	no		0	5.53456	0	1	0	5.53456	0	0
726	54	yes		0	6.23819	0	1	0	6.23819	0	0
727	47	no		0	4.50787	0	1	0	4.50787	0	0
728	65	no		0	10	0	1	0	10	0	0
729	63	yes		0	5.80288	0	1	0	5.80288	0	0
730	75	no		0	9.09925	0	1	0	9.09925	0	0
731	42	no		0	2.40246	0	1	0	2.40246	0	0
732	53	no		0	5.7399	0	1	0	5.7399	0	0
733	64	no		0	9.45517	0	1	0	9.45517	0	0
734	73	yes		0	10	0	1	0	10	0	0
735	41	no		0	8.80356	0	1	0	8.80356	0	0
736	51	no		0	10	0	1	0	10	0	0
737	64	yes		0	8.92676	0	1	0	8.92676	0	0
738	42	no		0	10	0	1	0	10	0	0
739	57	no		0	10	0	1	0	10	0	0
740	53	no		0	10	0	1	0	10	0	0
741	47	no		0	8.32717	0	1	0	8.32717	0	0
742	55	no		0	6.9473	0	1	0	6.9473	0	0
743	72	no		0	5.16769	0	1	0	5.16769	0	0
744	51	no		0	7.90281	0	1	0	7.90281	0	0
745	50	no		0	5.76181	0	1	0	5.76181	0	0
746	46	no		0	10	0	1	0	10	0	0
747	61	no		0	9.53183	0	1	0	9.53183	0	0
748	75	no		0	1.1102	0	1	0	1.1102	0	0
749	40	no		0	7.05681	0	1	0	7.05681	0	0
750	56	no		0	6.77207	0	1	0	6.77207	0	0
751	30	no		0	6.9911	0	1	0	6.9911	0	0
752	70	no		0	7.71389	0	1	0	7.71389	0	0
753	60	no		0	10	0	1	0	10	0	0
754	63	no		0	10	0	1	0	10	0	0
755	63	no		0	10	0	1	0	10	0	0
756	49	no		0	10	0	1	0	10	0	0
757	30	no		0	9.00342	0	1	0	9.00342	0	0
758	66	no		0	9.47433	0	1	0	9.47433	0	0
759	67	no		0	9.76454	0	1	0	9.76454	0	0
760	67	yes		0	2.50924	0	1	0	2.50924	0	0
761	65	no		0	9.3347	0	1	0	9.3347	0	0
762	43	no		0	7.80151	0	1	0	7.80151	0	0
763	57	no		0	7.61533	0	1	0	7.61533	0	0
764	55	no		0	7.17454	0	1	0	7.17454	0	0
765	57	yes		0	2.47639	0	1	0	2.47639	0	0
767	49	no		0	10	0	1	0	10	0	0
768	61	no		0	4.89117	0	1	0	4.89117	0	0
769	38	no		0	8.89938	0	1	0	8.89938	0	0
770	33	no		0	9.87406	0	1	0	9.87406	0	0
771	57	no		0	10	0	1	0	10	0	0
772	41	no		0	10	0	1	0	10	0	0
773	40	no		0	5.1102	0	1	0	5.1102	0	0
774	60	no		0	9.58385	0	1	0	9.58385	0	0
775	66	yes		0	8.14647	0	1	0	8.14647	0	0
776	42	no		0	7.18549	0	1	0	7.18549	0	0
777	71	no		0	7.32512	0	1	0	7.32512	0	0
778	60	no		0	8.87474	0	1	0	8.87474	0	0
779	38	no		0	7.50582	0	1	0	7.50582	0	0
780	48	no		0	6.78576	0	1	0	6.78576	0	0
781	29	no		0	7.58248	0	1	0	7.58248	0	0
782	46	no		0	10	0	1	0	10	0	0
783	45	no		0	9.436	0	1	0	9.436	0	0
784	64	yes		0	6.51745	0	1	0	6.51745	0	0
785	43	no		0	7.12799	0	1	0	7.12799	0	0
786	42	no		0	10	0	1	0	10	0	0
787	52	no		0	10	0	1	0	10	0	0
788	46	no		0	9.00616	0	1	0	9.00616	0	0
789	61	no		0	10	0	1	0	10	0	0
790	44	no		0	8.50787	0	1	0	8.50787	0	0
791	80	no		0	6.58864	0	1	0	6.58864	0	0
792	47	no		0	10	0	1	0	10	0	0
793	66	no		0	10	0	1	0	10	0	0
794	62	yes		0	9.92334	0	1	0	9.92334	0	0
795	71	no		0	7.859	0	1	0	7.859	0	0
796	47	no		0	8.11636	0	1	0	8.11636	0	0
797	56	no		0	8.78713	0	1	0	8.78713	0	0
798	50	yes		0	7.99042	0	1	0	7.99042	0	0
799	69	no		0	8.25599	0	1	0	8.25599	0	0
800	58	no		0	9.06365	0	1	0	9.06365	0	0
801	65	no		0	3.37166	0	1	0	3.37166	0	0
802	68	no		0	9.8768	0	1	0	9.8768	0	0
803	29	no		0	8.41752	0	1	0	8.41752	0	0
804	48	no		0	10	0	1	0	10	0	0
805	62	no		0	9.47159	0	1	0	9.47159	0	0
806	58	no		0	7.70568	0	1	0	7.70568	0	0
807	50	no		0	8.59274	0	1	0	8.59274	0	0
808	53	no		0	10	0	1	0	10	0	0
809	28	no		0	9.21971	0	1	0	9.21971	0	0
810	48	no		0	7.2293	0	1	0	7.2293	0	0
811	71	no		0	10	0	1	0	10	0	0
812	45	no		0	7.56605	0	1	0	7.56605	0	0
813	63	no		0	10	0	1	0	10	0	0
814	43	no		0	4.46954	0	1	0	4.46954	0	0
815	48	no		0	6.44079	0	1	0	6.44079	0	0
816	79	no		0	5.94524	0	1	0	5.94524	0	0
817	78	no		0	4.71595	0	1	0	4.71595	0	0
818	54	no		0	10	0	1	0	10	0	0
819	49	no		0	9.31827	0	1	0	9.31827	0	0
820	37	no		0	5.15948	0	1	0	5.15948	0	0
821	45	no		0	10	0	1	0	10	0	0
822	51	no		0	5.65229	0	1	0	5.65229	0	0
823	45	no		0	10	0	1	0	10	0	0
824	75	no		0	10	0	1	0	10	0	0
825	73	yes		0	7.96578	0	1	0	7.96578	0	0
826	67	no		0	6.49281	0	1	0	6.49281	0	0
827	50	no		0	10	0	1	0	10	0	0
828	40	no		0	10	0	1	0	10	0	0
829	40	no		0	9.96715	0	1	0	9.96715	0	0
830	61	no		0	8.29979	0	1	0	8.29979	0	0
831	42	no		0	10	0	1	0	10	0	0
832	59	no		0	10	0	1	0	10	0	0
833	73	no		0	7.10883	0	1	0	7.10883	0	0
834	71	no		0	10	0	1	0	10	0	0
835	49	no		0	10	0	1	0	10	0	0
836	59	no		0	10	0	1	0	10	0	0
837	57	no		0	5.69884	0	1	0	5.69884	0	0
838	34	no		0	9.4141	0	1	0	9.4141	0	0
839	45	yes		0	10	0	1	0	10	0	0
840	62	no		0	10	0	1	0	10	0	0
841	39	no		0	9.52088	0	1	0	9.52088	0	0
842	51	yes		0	6.62149	0	1	0	6.62149	0	0
843	67	no		0	10	0	1	0	10	0	0
844	44	no		0	8.89117	0	1	0	8.89117	0	0
845	62	no		0	8.60917	0	1	0	8.60917	0	0
846	77	yes		0	0.346338	0	1	0	0.346338	0	0
847	39	no		0	7.9165	0	1	0	7.9165	0	0
848	48	no		0	10	0	1	0	10	0	0
849	65	no		0	10	0	1	0	10	0	0
850	55	no		0	4.9514	0	1	0	4.9514	0	0
851	32	no		0	7.18001	0	1	0	7.18001	0	0
852	63	no		0	10	0	1	0	10	0	0
853	68	no		0	10	0	1	0	10	0	0
854	42	no		0	9.30732	0	1	0	9.30732	0	0
855	32	no		0	5.70705	0	1	0	5.70705	0	0
856	61	no		0	9.96715	0	1	0	9.96715	0	0
857	53	no		0	10	0	1	0	10	0	0
858	35	no		0	8.55441	0	1	0	8.55441	0	0
859	55	no		0	5.29363	0	1	0	5.29363	0	0
860	47	no		0	10	0	1	0	10	0	0
861	31	no		0	8.46954	0	1	0	8.46954	0	0
862	50	no		0	10	0	1	0	10	0	0
863	48	no		0	10	0	1	0	10	0	0
864	44	no		0	10	0	1	0	10	0	0
865	63	no		0	7.4538	0	1	0	7.4538	0	0
866	53	no		0	7.99042	0	1	0	7.99042	0	0
867	48	no		0	10	0	1	0	10	0	0
868	39	no		0	7.07871	0	1	0	7.07871	0	0
869	56	yes		0	5.65777	0	1	0	5.65777	0	0
870	56	no		0	6.98289	0	1	0	6.98289	0	0
871	42	no		0	10	0	1	0	10	0	0
872	51	no		0	7.859	0	1	0	7.859	0	0
873	62	no		0	10	0	1	0	10	0	0
874	48	no		0	4.0397	0	1	0	4.0397	0	0
875	59	no		0	10	0	1	0	10	0	0
876	43	no		0	10	0	1	0	10	0	0
877	54	no		0	10	0	1	0	10	0	0
878	73	yes		0	4.59822	0	1	0	4.59822	0	0
879	52	no		0	9.29363	0	1	0	9.29363	0	0
880	62	no		0	4.11636	0	1	0	4.11636	0	0
881	67	yes		0	10	0	1	0	10	0	0
882	49	no		0	9.0089	0	1	0	9.0089	0	0
883	69	no		0	6.73374	0	1	0	6.73374	0	0
884	54	no		0	10	0	1	0	10	0	0
885	66	yes		0	6.3614	0	1	0	6.3614	0	0
886	53	no		0	10	0	1	0	10	0	0
887	63	no		0	5.07734	0	1	0	5.07734	0	0
888	52	no		0	4.43942	0	1	0	4.43942	0	0
889	52	no		0	9.19233	0	1	0	9.19233	0	0
890	36	yes		0	10	0	1	0	10	0	0
891	73	yes		0	7.5551	0	1	0	7.5551	0	0
892	43	no		0	10	0	1	0	10	0	0
893	60	no		0	3.56331	0	1	0	3.56331	0	0
894	47	no		0	8.89391	0	1	0	8.89391	0	0
895	43	no		0	5.97536	0	1	0	5.97536	0	0
896	77	no		0	7.3306	0	1	0	7.3306	0	0
897	49	no		0	10	0	1	0	10	0	0
898	61	no		0	10	0	1	0	10	0	0
899	73	yes		0	4.14921	0	1	0	4.14921	0	0
900	62	no		0	10	0	1	0	10	0	0
901	61	yes		0	9.60027	0	1	0	9.60027	0	0
902	53	no		0	8.68583	0	1	0	8.68583	0	0
903	76	no		0	8.58453	0	1	0	8.58453	0	0
904	42	no		0	9.62491	0	1	0	9.62491	0	0
905	38	no		0	10	0	1	0	10	0	0
906	73	no		0	6.97468	0	1	0	6.97468	0	0
907	45	no		0	9.34292	0	1	0	9.34292	0	0
908	72	yes		0	7.1937	0	1	0	7.1937	0	0
909	44	no		0	1.90418	0	1	0	1.90418	0	0
910	62	yes		0	8.66667	0	1	0	8.66667	0	0
911	50	yes		0	6.40794	0	1	0	6.40794	0	0
912	55	no		0	8.58727	0	1	0	8.58727	0	0
913	52	no		0	10	0	1	0	10	0	0
914	57	no		0	7.74127	0	1	0	7.74127	0	0
915	68	no		0	7.63176	0	1	0	7.63176	0	0
916	45	no		0	8.11088	0	1	0	8.11088	0	0
917	53	no		0	10	0	1	0	10	0	0
918	61	no		0	9.37577	0	1	0	9.37577	0	0
919	83	no		0	4.93224	0	1	0	4.93224	0	0
920	81	no		0	10	0	1	0	10	0	0
921	68	no		0	9.52909	0	1	0	9.52909	0	0
922	33	no		0	4.78439	0	1	0	4.78439	0	0
923	68	no		0	10	0	1	0	10	0	0
924	65	no		0	10	0	1	0	10	0	0
925	49	no		0	4.38741	0	1	0	4.38741	0	0
926	46	no		0	9.05544	0	1	0	9.05544	0	0
927	36	no		0	10	0	1	0	10	0	0
928	50	yes		0	5.97536	0	1	0	5.97536	0	0
929	44	no		0	5.92334	0	1	0	5.92334	0	0
930	44	no		0	5.28268	0	1	0	5.28268	0	0
931	44	no		0	9.86858	0	1	0	9.86858	0	0
932	71	no		0	6.48186	0	1	0	6.48186	0	0
933	43	no		0	9.31006	0	1	0	9.31006	0	0
934	65	no		0	5.5729	0	1	0	5.5729	0	0
935	75	no		0	3.02669	0	1	0	3.02669	0	0
936	72	no		0	10	0	1	0	10	0	0
937	63	no		0	10	0	1	0	10	0	0
938	66	no		0	6.16975	0	1	0	6.16975	0	0
939	69	yes		0	9.99452	0	1	0	9.99452	0	0
940	48	no		0	10	0	1	0	10	0	0
941	49	no		0	8.52156	0	1	0	8.52156	0	0
942	69	no		0	10	0	1	0	10	0	0
943	52	no		0	9.21697	0	1	0	9.21697	0	0
944	44	no		0	10	0	1	0	10	0	0
945	51	no		0	7.3744	0	1	0	7.3744	0	0
946	70	no		0	7.09514	0	1	0	7.09514	0	0
947	69	no		0	9.75359	0	1	0	9.75359	0	0
948	27	no		0	10	0	1	0	10	0	0
949	73	no		0	9.13484	0	1	0	9.13484	0	0
950	45	no		0	9.46886	0	1	0	9.46886	0	0
951	32	no		0	8.97331	0	1	0	8.97331	0	0
952	46	no		0	5.40862	0	1	0	5.40862	0	0
953	65	no		0	10	0	1	0	10	0	0
954	63	no		0	10	0	1	0	10	0	0
955	62	no		0	10	0	1	0	10	0	0
956	47	no		0	10	0	1	0	10	0	0
957	46	no		0	4.4011	0	1	0	4.4011	0	0
958	66	yes		0	4.83641	0	1	0	4.83641	0	0
959	51	no		0	10	0	1	0	10	0	0
960	48	no		0	10	0	1	0	10	0	0
961	70	yes		0	10	0	1	0	10	0	0
962	54	no		0	10	0	1	0	10	0	0
963	41	no		0	9.67967	0	1	0	9.67967	0	0
964	56	no		0	9.0527	0	1	0	9.0527	0	0
965	60	no		0	10	0	1	0	10	0	0
966	44	no		0	10	0	1	0	10	0	0
967	47	no		0	7.24025	0	1	0	7.24025	0	0
968	61	no		0	5.98083	0	1	0	5.98083	0	0
969	47	no		0	10	0	1	0	10	0	0
970	63	no		0	9.24983	0	1	0	9.24983	0	0
971	73	yes		0	8.61465	0	1	0	8.61465	0	0
972	40	no		0	10	0	1	0	10	0	0
973	40	no		0	6.91718	0	1	0	6.91718	0	0
974	52	no		0	10	0	1	0	10	0	0
975	61	no		0	9.06365	0	1	0	9.06365	0	0
976	35	no		0	10	0	1	0	10	0	0
977	37	no		0	6.97194	0	1	0	6.97194	0	0
978	50	no		0	9.87132	0	1	0	9.87132	0	0
979	46	no		0	7.63997	0	1	0	7.63997	0	0
980	31	no		0	7.76591	0	1	0	7.76591	0	0
981	66	no		0	7.91376	0	1	0	7.91376	0	0
982	52	no		0	5.59206	0	1	0	5.59206	0	0
983	59	no		0	7.03491	0	1	0	7.03491	0	0
984	60	no		0	7.97125	0	1	0	7.97125	0	0
985	63	no		0	5.02259	0	1	0	5.02259	0	0
986	77	no		0	8.81451	0	1	0	8.81451	0	0
987	69	no		0	10	0	1	0	10	0	0
988	69	no		0	7.295	0	1	0	7.295	0	0
989	42	yes		0	10	0	1	0	10	0	0
990	35	no		0	6.9911	0	1	0	6.9911	0	0
991	57	no		0	10	0	1	0	10	0	0
992	48	no		0	10	0	1	0	10	0	0
993	57	no		0	8.44764	0	1	0	8.44764	0	0
994	44	no		0	5.90418	0	1	0	5.90418	0	0
995	52	no		0	10	0	1	0	10	0	0
996	35	no		0	1.51814	0	1	0	1.51814	0	0
997	60	no		0	4.23135	0	1	0	4.23135	0	0
998	54	no		0	8.68583	0	1	0	8.68583	0	0
999	43	no		0	7.32786	0	1	0	7.32786	0	0
1000	48	no		0	5.97536	0	1	0	5.97536	0	0
1001	43	no		0	7.51403	0	1	0	7.51403	0	0
1002	57	no		0	7.04038	0	1	0	7.04038	0	0
1003	52	no		0	10	0	1	0	10	0	0
1004	50	no		0	10	0	1	0	10	0	0
1005	76	yes		0	5.63039	0	1	0	5.63039	0	0
1006	52	no		0	0.450376	0	1	0	0.450376	0	0
1007	46	no		0	4.59001	0	1	0	4.59001	0	0
1008	46	no		0	10	0	1	0	10	0	0
1009	55	no		0	10	0	1	0	10	0	0
1010	64	yes		0	8.74606	0	1	0	8.74606	0	0
1011	75	no		0	8.68857	0	1	0	8.68857	0	0
1012	47	no		0	8.71321	0	1	0	8.71321	0	0
1013	65	yes		0	7.36071	0	1	0	7.36071	0	0
1014	62	no		0	7.23203	0	1	0	7.23203	0	0
1015	65	no		0	10	0	1	0	10	0	0
1016	49	no		0	10	0	1	0	10	0	0
1017	46	no		0	9.6961	0	1	0	9.6961	0	0
1018	65	no		0	7.95756	0	1	0	7.95756	0	0
1019	77	no		0	9.43874	0	1	0	9.43874	0	0
1020	79	no		0	6.92539	0	1	0	6.92539	0	0
1021	63	no		0	9.19233	0	1	0	9.19233	0	0
1022	50	yes		0	10	0	1	0	10	0	0
1023	48	no		0	10	0	1	0	10	0	0
1024	49	yes		0	6.19439	0	1	0	6.19439	0	0
1025	48	no		0	10	0	1	0	10	0	0
1026	41	no		0	7.99042	0	1	0	7.99042	0	0
1027	37	no		0	7.47023	0	1	0	7.47023	0	0
1028	75	no		0	8.14647	0	1	0	8.14647	0	0
1029	34	no		0	4.9295	0	1	0	4.9295	0	0
1030	66	no		0	5.10746	0	1	0	5.10746	0	0
1031	33	no		0	6.41889	0	1	0	6.41889	0	0
1032	49	no		0	10	0	1	0	10	0	0
1033	44	no		0	10	0	1	0	10	0	0
1034	40	yes		0	10	0	1	0	10	0	0
1035	38	no		0	6.95825	0	1	0	6.95825	0	0
1036	61	yes		0	6.97468	0	1	0	6.97468	0	0
1037	43	no		0	10	0	1	0	10	0	0
1038	58	no		0	9.55373	0	1	0	9.55373	0	0
1039	47	no		0	10	0	1	0	10	0	0
1040	50	no		0	9.54825	0	1	0	9.54825	0	0
1041	76	no		0	10	0	1	0	10	0	0
1042	68	no		0	8.81451	0	1	0	8.81451	0	0
1043	57	no		0	7.05681	0	1	0	7.05681	0	0
1044	56	no		0	9.04449	0	1	0	9.04449	0	0
1045	72	no		0	8.56537	0	1	0	8.56537	0	0
1046	56	no		0	6.9117	0	1	0	6.9117	0	0
1047	61	no		0	3.3744	0	1	0	3.3744	0	0
1048	30	no		0	10	0	1	0	10	0	0
1049	55	no		0	10	0	1	0	10	0	0
1050	53	no		0	8.35729	0	1	0	8.35729	0	0
1052	57	no		0	7.43463	0	1	0	7.43463	0	0
1053	56	yes		0	7.51129	0	1	0	7.51129	0	0
1054	58	no		0	7.96578	0	1	0	7.96578	0	0
1055	52	yes		0	2.51198	0	1	0	2.51198	0	0
1056	50	no		0	6.62697	0	1	0	6.62697	0	0
1057	57	no		0	9.25257	0	1	0	9.25257	0	0
1058	35	no		0	10	0	1	0	10	0	0
1059	58	yes		0	5.93703	0	1	0	5.93703	0	0
1060	47	no		0	7.10609	0	1	0	7.10609	0	0
1061	44	no		0	10	0	1	0	10	0	0
1062	45	no		0	7.93292	0	1	0	7.93292	0	0
1063	48	no		0	8.98152	0	1	0	8.98152	0	0
1064	62	no		0	8.03422	0	1	0	8.03422	0	0
1065	53	no		0	6.40794	0	1	0	6.40794	0	0
1066	49	no		0	10	0	1	0	10	0	0
1067	65	no		0	5.31554	0	1	0	5.31554	0	0
1068	35	no		0	10	0	1	0	10	0	0
1069	53	no		0	3.83436	0	1	0	3.83436	0	0
1070	47	no		0	10	0	1	0	10	0	0
1071	52	yes		0	7.96304	0	1	0	7.96304	0	0
1072	88	yes		0	1.66598	0	1	0	1.66598	0	0
1073	49	no		0	10	0	1	0	10	0	0
1074	71	no		0	5.80561	0	1	0	5.80561	0	0
1076	37	no		0	5.03354	0	1	0	5.03354	0	0
1077	58	no		0	7.33607	0	1	0	7.33607	0	0
1078	53	no		0	10	0	1	0	10	0	0
1079	47	no		0	10	0	1	0	10	0	0
1080	60	no		0	8.26694	0	1	0	8.26694	0	0
1081	62	no		0	10	0	1	0	10	0	0
1082	41	no		0	9.0089	0	1	0	9.0089	0	0
1083	64	no		0	1.58932	0	1	0	1.58932	0	0
1084	55	no		0	8.10541	0	1	0	8.10541	0	0
1085	76	yes		0	4.43942	0	1	0	4.43942	0	0
1086	54	no		0	6.41889	0	1	0	6.41889	0	0
1087	53	no		0	4.96509	0	1	0	4.96509	0	0
1088	51	yes		0	9.3347	0	1	0	9.3347	0	0
1089	37	no		0	6.9911	0	1	0	6.9911	0	0
1090	49	no		0	10	0	1	0	10	0	0
1091	51	no		0	10	0	1	0	10	0	0
1092	70	no		0	5.84668	0	1	0	5.84668	0	0
1093	58	no		0	8.69952	0	1	0	8.69952	0	0
1094	62	yes		0	7.59343	0	1	0	7.59343	0	0
1095	55	no		0	10	0	1	0	10	0	0
1096	71	no		0	10	0	1	0	10	0	0
1097	68	no		0	4.77892	0	1	0	4.77892	0	0
1098	76	no		0	8.49418	0	1	0	8.49418	0	0
1099	50	no		0	8.25873	0	1	0	8.25873	0	0
1100	70	no		0	9.17591	0	1	0	9.17591	0	0
1101	61	no		0	10	0	1	0	10	0	0
1102	35	no		0	10	0	1	0	10	0	0
1103	47	no		0	7.40178	0	1	0	7.40178	0	0
1104	46	no		0	2.98563	0	1	0	2.98563	0	0
1105	52	no		0	10	0	1	0	10	0	0
1106	61	no		0	10	0	1	0	10	0	0
1107	34	no		0	7.97673	0	1	0	7.97673	0	0
1108	55	no		0	7.95483	0	1	0	7.95483	0	0
1109	72	no		0	7.25394	0	1	0	7.25394	0	0
1110	56	no		0	7.56879	0	1	0	7.56879	0	0
1111	57	no		0	9.2115	0	1	0	9.2115	0	0
1112	59	yes		0	5.0308	0	1	0	5.0308	0	0
1113	65	no		0	9.31554	0	1	0	9.31554	0	0
1114	40	no		0	3.64545	0	1	0	3.64545	0	0
1115	44	no		0	9.2553	0	1	0	9.2553	0	0
1116	68	no		0	8.96235	0	1	0	8.96235	0	0
1117	63	no		0	10	0	1	0	10	0	0
1118	50	no		0	9.08829	0	1	0	9.08829	0	0
1119	61	no		0	10	0	1	0	10	0	0
1120	84	yes		0	5.30459	0	1	0	5.30459	0	0
1121	48	no		0	10	0	1	0	10	0	0
1122	75	no		0	7.78234	0	1	0	7.78234	0	0
1123	68	no		0	10	0	1	0	10	0	0
1124	54	no		0	7.72211	0	1	0	7.72211	0	0
1125	46	no		0	10	0	1	0	10	0	0
1126	50	no		0	10	0	1	0	10	0	0
1127	44	no		0	8.22313	0	1	0	8.22313	0	0
1128	51	no		0	5.24983	0	1	0	5.24983	0	0
1129	53	no		0	8.63655	0	1	0	8.63655	0	0
1130	35	no		0	10	0	1	0	10	0	0
1131	54	no		0	10	0	1	0	10	0	0
1132	83	no		0	4.98152	0	1	0	4.98152	0	0
1133	48	no		0	6.01643	0	1	0	6.01643	0	0
1134	48	yes		0	8.23409	0	1	0	8.23409	0	0
1135	47	no		0	9.29363	0	1	0	9.29363	0	0
1136	63	yes		0	8.79261	0	1	0	8.79261	0	0
1137	48	no		0	10	0	1	0	10	0	0
1138	69	yes		0	5.59206	0	1	0	5.59206	0	0
1139	75	yes		0	4.98973	0	1	0	4.98973	0	0
1140	60	no		0	10	0	1	0	10	0	0
1141	53	no		0	10	0	1	0	10	0	0
1142	52	no		0	7.69473	0	1	0	7.69473	0	0
1143	61	no		0	10	0	1	0	10	0	0
1144	69	no		0	9.08008	0	1	0	9.08008	0	0
1145	58	no		0	10	0	1	0	10	0	0
1146	57	yes		0	6.89802	0	1	0	6.89802	0	0
1147	60	no		0	0.442163	0	1	0	0.442163	0	0
1149	62	no		0	10	0	1	0	10	0	0
1150	55	no		0	8.78439	0	1	0	8.78439	0	0
1151	60	no		0	10	0	1	0	10	0	0
1152	66	yes		0	7.87817	0	1	0	7.87817	0	0
1153	54	no		0	10	0	1	0	10	0	0
1154	69	no		0	10	0	1	0	10	0	0
1155	36	no		0	7.07598	0	1	0	7.07598	0	0
1156	72	no		0	9.82478	0	1	0	9.82478	0	0
1157	50	no		0	10	0	1	0	10	0	0
1158	36	no		0	10	0	1	0	10	0	0
1159	53	no		0	8.19302	0	1	0	8.19302	0	0
1160	64	no		0	7.70294	0	1	0	7.70294	0	0
1161	53	no		0	8.08077	0	1	0	8.08077	0	0
1162	51	no		0	5.70431	0	1	0	5.70431	0	0
1163	46	no		0	10	0	1	0	10	0	0
1164	65	no		0	6.90623	0	1	0	6.90623	0	0
1165	79	no		0	8.57358	0	1	0	8.57358	0	0
1166	66	yes		0	4.49418	0	1	0	4.49418	0	0
1167	54	no		0	10	0	1	0	10	0	0
1168	49	no		0	8.73785	0	1	0	8.73785	0	0
1169	58	no		0	4.89665	0	1	0	4.89665	0	0
1170	46	no		0	10	0	1	0	10	0	0
1171	49	no		0	7.08966	0	1	0	7.08966	0	0
1172	45	no		0	7.73032	0	1	0	7.73032	0	0
1173	52	no		0	7.28405	0	1	0	7.28405	0	0
1174	43	no		0	10	0	1	0	10	0	0
1175	43	no		0	6.4846	0	1	0	6.4846	0	0
1176	49	no		0	10	0	1	0	10	0	0
1177	48	no		0	10	0	1	0	10	0	0
1178	61	no		0	10	0	1	0	10	0	0
1179	58	no		0	10	0	1	0	10	0	0
1180	52	no		0	9.57837	0	1	0	9.57837	0	0
1181	51	no		0	10	0	1	0	10	0	0
1182	69	no		0	10	0	1	0	10	0	0
1183	69	no		0	4.28063	0	1	0	4.28063	0	0
1184	73	yes		0	4.4668	0	1	0	4.4668	0	0
1185	63	no		0	10	0	1	0	10	0	0
1186	64	no		0	4.76797	0	1	0	4.76797	0	0
1187	54	no		0	9.81109	0	1	0	9.81109	0	0
1188	50	no		0	2.33949	0	1	0	2.33949	0	0
1189	44	no		0	8.20671	0	1	0	8.20671	0	0
1190	66	no		0	9.14853	0	1	0	9.14853	0	0
1191	51	no		0	10	0	1	0	10	0	0
1192	66	no		0	10	0	1	0	10	0	0
1193	36	no		0	5.02806	0	1	0	5.02806	0	0
1194	66	yes		0	7.62902	0	1	0	7.62902	0	0
1195	60	no		0	10	0	1	0	10	0	0
1196	53	no		0	6.68446	0	1	0	6.68446	0	0
1197	73	no		0	10	0	1	0	10	0	0
1198	63	no		0	10	0	1	0	10	0	0
1199	49	no		0	10	0	1	0	10	0	0
1200	44	no		0	10	0	1	0	10	0	0
1201	49	no		0	7.77139	0	1	0	7.77139	0	0
1202	73	no		0	8.47502	0	1	0	8.47502	0	0
1203	43	no		0	10	0	1	0	10	0	0
1204	50	yes		0	2.17796	0	1	0	2.17796	0	0
1205	47	no		0	10	0	1	0	10	0	0
1206	44	no		0	9.43874	0	1	0	9.43874	0	0
1207	45	no		0	10	0	1	0	10	0	0
1208	68	no		0	7.15264	0	1	0	7.15264	0	0
1209	58	no		0	7.78508	0	1	0	7.78508	0	0
1210	62	no		0	7.86721	0	1	0	7.86721	0	0
1211	28	yes		0	10	0	1	0	10	0	0
1212	51	no		0	4.75975	0	1	0	4.75975	0	0
1213	57	no		0	7.15537	0	1	0	7.15537	0	0
1214	42	no		0	10	0	1	0	10	0	0
1215	36	no		0	4.59822	0	1	0	4.59822	0	0
1216	61	no		0	8.27789	0	1	0	8.27789	0	0
1217	64	no		0	8.75702	0	1	0	8.75702	0	0
1218	62	no		0	6.59959	0	1	0	6.59959	0	0
1219	28	no		0	10	0	1	0	10	0	0
1220	84	no		0	0.814511	0	1	0	0.814511	0	0
1221	71	yes		0	5.96988	0	1	0	5.96988	0	0
1222	45	no		0	10	0	1	0	10	0	0
1223	41	no		0	10	0	1	0	10	0	0
1224	45	no		0	7.07324	0	1	0	7.07324	0	0
1225	39	no		0	1.79466	0	1	0	1.79466	0	0
1226	70	yes		0	4.17933	0	1	0	4.17933	0	0
1227	45	no		0	10	0	1	0	10	0	0
1228	51	no		0	7.15537	0	1	0	7.15537	0	0
1229	37	no		0	10	0	1	0	10	0	0
1230	46	no		0	3.41547	0	1	0	3.41547	0	0
1231	30	no		0	7.23751	0	1	0	7.23751	0	0
1232	58	no		0	8.37645	0	1	0	8.37645	0	0
1233	69	no		0	6.74196	0	1	0	6.74196	0	0
1234	45	no		0	10	0	1	0	10	0	0
1235	55	no		0	8.49144	0	1	0	8.49144	0	0
1236	69	no		0	4.67762	0	1	0	4.67762	0	0
1237	81	no		0	3.71937	0	1	0	3.71937	0	0
1238	41	no		0	8.0178	0	1	0	8.0178	0	0
1239	42	no		0	10	0	1	0	10	0	0
1240	42	no		0	10	0	1	0	10	0	0
1241	74	no		0	6.75565	0	1	0	6.75565	0	0
1242	40	no		0	10	0	1	0	10	0	0
1243	75	no		0	10	0	1	0	10	0	0
1244	48	no		0	8.60096	0	1	0	8.60096	0	0
1245	54	no		0	10	0	1	0	10	0	0
1246	37	no		0	8.76523	0	1	0	8.76523	0	0
1247	62	no		0	4.87201	0	1	0	4.87201	0	0
1248	41	no		0	8.08077	0	1	0	8.08077	0	0
1249	52	no		0	8.06981	0	1	0	8.06981	0	0
1250	49	no		0	10	0	1	0	10	0	0
1251	62	yes		0	5.02259	0	1	0	5.02259	0	0
1252	63	yes		0	5.03901	0	1	0	5.03901	0	0
1253	58	no		0	7.97947	0	1	0	7.97947	0	0
1254	74	no		0	10	0	1	0	10	0	0
1255	52	no		0	10	0	1	0	10	0	0
1256	47	no		0	3.62902	0	1	0	3.62902	0	0
1257	71	no		0	10	0	1	0	10	0	0
1258	55	no		0	10	0	1	0	10	0	0
1259	62	no		0	9.85489	0	1	0	9.85489	0	0
1260	59	yes		0	8.85558	0	1	0	8.85558	0	0
1261	46	no		0	8.31896	0	1	0	8.31896	0	0
1262	52	no		0	10	0	1	0	10	0	0
1263	80	no		0	1.52361	0	1	0	1.52361	0	0
1264	54	no		0	10	0	1	0	10	0	0
1265	73	yes		0	5.04997	0	1	0	5.04997	0	0
1266	41	no		0	1.58932	0	1	0	1.58932	0	0
1267	65	no		0	1.18138	0	1	0	1.18138	0	0
1268	50	yes		0	10	0	1	0	10	0	0
1269	34	no		0	10	0	1	0	10	0	0
1270	56	no		0	2.92539	0	1	0	2.92539	0	0
1271	48	no		0	5.49897	0	1	0	5.49897	0	0
1272	69	yes		0	5.72074	0	1	0	5.72074	0	0
1273	37	no		0	10	0	1	0	10	0	0
1274	47	no		0	4.79261	0	1	0	4.79261	0	0
1275	44	no		0	10	0	1	0	10	0	0
1276	52	no		0	4.38741	0	1	0	4.38741	0	0
1277	59	no		0	7.61807	0	1	0	7.61807	0	0
1278	73	no		0	8.49144	0	1	0	8.49144	0	0
1279	61	no		0	10	0	1	0	10	0	0
1280	66	no		0	9.6961	0	1	0	9.6961	0	0
1281	69	no		0	10	0	1	0	10	0	0
1282	66	no		0	7.54415	0	1	0	7.54415	0	0
1283	63	no		0	9.28816	0	1	0	9.28816	0	0
1284	47	no		0	7.37714	0	1	0	7.37714	0	0
1285	67	no		0	7.82888	0	1	0	7.82888	0	0
1286	71	no		0	8.37645	0	1	0	8.37645	0	0
1287	43	no		0	10	0	1	0	10	0	0
1288	47	no		0	10	0	1	0	10	0	0
1289	51	no		0	10	0	1	0	10	0	0
1290	35	no		0	10	0	1	0	10	0	0
1291	57	no		0	10	0	1	0	10	0	0
1292	74	no		0	7.71389	0	1	0	7.71389	0	0
1293	64	no		0	10	0	1	0	10	0	0
1294	52	no		0	5.42505	0	1	0	5.42505	0	0
1295	44	no		0	9.86858	0	1	0	9.86858	0	0
1296	46	no		0	7.10883	0	1	0	7.10883	0	0
1297	50	no		0	10	0	1	0	10	0	0
1298	70	no		0	5.03354	0	1	0	5.03354	0	0
1299	42	no		0	6.58864	0	1	0	6.58864	0	0
1300	64	yes		0	8.89391	0	1	0	8.89391	0	0
1301	45	no		0	7.33333	0	1	0	7.33333	0	0
1302	41	no		0	2.21629	0	1	0	2.21629	0	0
1303	51	no		0	10	0	1	0	10	0	0
1304	74	yes		0	6.3833	0	1	0	6.3833	0	0
1305	48	no		0	10	0	1	0	10	0	0
1306	27	no		0	10	0	1	0	10	0	0
1307	50	no		0	8.49418	0	1	0	8.49418	0	0
1308	48	no		0	10	0	1	0	10	0	0
1309	68	no		0	7.04312	0	1	0	7.04312	0	0
1310	43	no		0	7.28679	0	1	0	7.28679	0	0
1311	55	no		0	9.97262	0	1	0	9.97262	0	0
1312	53	yes		0	5.51266	0	1	0	5.51266	0	0
1313	62	no		0	4.72964	0	1	0	4.72964	0	0
1314	44	no		0	9.81656	0	1	0	9.81656	0	0
1315	75	no		0	9.69884	0	1	0	9.69884	0	0
1316	51	no		0	10	0	1	0	10	0	0
1317	52	no		0	9.95619	0	1	0	9.95619	0	0
1318	48	no		0	10	0	1	0	10	0	0
1319	75	no		0	8.29979	0	1	0	8.29979	0	0
1320	42	no		0	10	0	1	0	10	0	0
1321	31	no		0	4.9076	0	1	0	4.9076	0	0
1322	64	no		0	5.11841	0	1	0	5.11841	0	0
1323	61	no		0	10	0	1	0	10	0	0
1324	46	no		0	6.36413	0	1	0	6.36413	0	0
1325	69	no	9.69747	1	9.69747		1	0	9.69747	0	0	9.69747
1325	69	no	9.69747	1	10	0	1	0	10	9.69747	1	9.69747
1326	44	no	2.39288	1	2.39288		1	0	2.39288	0	0	2.39288
1326	44	no	2.39288	1	6.97194	1	1	1	6.97194	2.39288	1	2.39288
1327	43	no	4.68173	1	4.68173		1	0	4.68173	0	0	4.68173
1327	43	no	4.68173	1	6.564	0	1	0	6.564	4.68173	1	4.68173
1328	44	no	2.40657	1	2.40657		1	0	2.40657	0	0	2.40657
1328	44	no	2.40657	1	7.4319	0	1	0	7.4319	2.40657	1	2.40657
1329	83	no	1.87269	1	1.87269		1	0	1.87269	0	0	1.87269
1329	83	no	1.87269	1	5.06639	1	1	1	5.06639	1.87269	1	1.87269
1330	68	no	0.908966	1	0.908966		1	0	0.908966	0	0	0.908966
1330	68	no	0.908966	1	2.47365	1	1	1	2.47365	0.908966	1	0.908966
1331	67	no	4.03012	1	4.03012		1	0	4.03012	0	0	4.03012
1331	67	no	4.03012	1	8.34086	0	1	0	8.34086	4.03012	1	4.03012
1332	42	no	3.57016	1	3.57016		1	0	3.57016	0	0	3.57016
1332	42	no	3.57016	1	8.68857	0	1	0	8.68857	3.57016	1	3.57016
1333	42	no	2.6037	1	2.6037		1	0	2.6037	0	0	2.6037
1333	42	no	2.6037	1	5.75359	0	1	0	5.75359	2.6037	1	2.6037
1334	48	no	3.21424	1	3.21424		1	0	3.21424	0	0	3.21424
1334	48	no	3.21424	1	7.89733	0	1	0	7.89733	3.21424	1	3.21424
1335	57	no	1.09788	1	1.09788		1	0	1.09788	0	0	1.09788
1335	57	no	1.09788	1	3.21561	1	1	1	3.21561	1.09788	1	1.09788
1336	44	no	2.71595	1	2.71595		1	0	2.71595	0	0	2.71595
1336	44	no	2.71595	1	7.76865	1	1	1	7.76865	2.71595	1	2.71595
1337	31	no	2.1191	1	2.1191		1	0	2.1191	0	0	2.1191
1337	31	no	2.1191	1	6.44353	1	1	1	6.44353	2.1191	1	2.1191
1338	62	no	6.43121	1	6.43121		1	0	6.43121	0	0	6.43121
1338	62	no	6.43121	1	7.57153	0	1	0	7.57153	6.43121	1	6.43121
1339	43	no	5.9165	1	5.9165		1	0	5.9165	0	0	5.9165
1339	43	no	5.9165	1	10	0	1	0	10	5.9165	1	5.9165
1340	34	no	3.08556	1	3.08556		1	0	3.08556	0	0	3.08556
1340	34	no	3.08556	1	6.24914	1	1	1	6.24914	3.08556	1	3.08556
1341	44	no	9.28953	1	9.28953		1	0	9.28953	0	0	9.28953
1341	44	no	9.28953	1	10	0	1	0	10	9.28953	1	9.28953
1342	55	no	4.05202	1	4.05202		1	0	4.05202	0	0	4.05202
1342	55	no	4.05202	1	9.718	0	1	0	9.718	4.05202	1	4.05202
1343	67	no	11.1951	1	10	0	1	0	10	0	0
1344	40	no	1.1499	1	1.1499		1	0	1.1499	0	0	1.1499
1344	40	no	1.1499	1	3.01574	1	1	1	3.01574	1.1499	1	1.1499
1345	50	no	3.18138	1	3.18138		1	0	3.18138	0	0	3.18138
1345	50	no	3.18138	1	6.32854	0	1	0	6.32854	3.18138	1	3.18138
1346	45	no	0.914442	1	0.914442		1	0	0.914442	0	0	0.914442
1346	45	no	0.914442	1	6.61875	1	1	1	6.61875	0.914442	1	0.914442
1347	62	no	3.24435	1	3.24435		1	0	3.24435	0	0	3.24435
1347	62	no	3.24435	1	9.07734	1	1	1	9.07734	3.24435	1	3.24435
1348	37	no	2.03422	1	2.03422		1	0	2.03422	0	0	2.03422
1348	37	no	2.03422	1	5.70431	1	1	1	5.70431	2.03422	1	2.03422
1349	50	no	3.07187	1	3.07187		1	0	3.07187	0	0	3.07187
1349	50	no	3.07187	1	5.40315	1	1	1	5.40315	3.07187	1	3.07187
1350	63	no	8.70363	1	8.70363		1	0	8.70363	0	0	8.70363
1350	63	no	8.70363	1	10	0	1	0	10	8.70363	1	8.70363
1351	67	no	2.37372	1	2.37372		1	0	2.37372	0	0	2.37372
1351	67	no	2.37372	1	6.95277	1	1	1	6.95277	2.37372	1	2.37372
1352	50	no	2.06982	1	2.06982		1	0	2.06982	0	0	2.06982
1352	50	no	2.06982	1	3.08966	1	1	1	3.08966	2.06982	1	2.06982
1353	40	no	2.60643	1	2.60643		1	0	2.60643	0	0	2.60643
1353	40	no	2.60643	1	7.91376	1	1	1	7.91376	2.60643	1	2.60643
1354	33	no	1.72211	1	1.72211		1	0	1.72211	0	0	1.72211
1354	33	no	1.72211	1	2.43806	1	1	1	2.43806	1.72211	1	1.72211
1355	30	no	0.999316	1	0.999316		1	0	0.999316	0	0	0.999316
1355	30	no	0.999316	1	9.5948	0	1	0	9.5948	0.999316	1	0.999316
1356	37	no	11.9507	1	10	0	1	0	10	0	0
1357	37	no	2.93498	1	2.93498		1	0	2.93498	0	0	2.93498
1357	37	no	2.93498	1	10	0	1	0	10	2.93498	1	2.93498
1358	78	no	8.52841	1	8.52841		1	0	8.52841	0	0	8.52841
1358	78	no	8.52841	1	9.25804	0	1	0	9.25804	8.52841	1	8.52841
1359	40	no	2.10267	1	2.10267		1	0	2.10267	0	0	2.10267
1359	40	no	2.10267	1	7.95483	0	1	0	7.95483	2.10267	1	2.10267
1360	49	no	9.24298	1	9.24298		1	0	9.24298	0	0	9.24298
1360	49	no	9.24298	1	10	0	1	0	10	9.24298	1	9.24298
1361	45	no	1.78234	1	1.78234		1	0	1.78234	0	0	1.78234
1361	45	no	1.78234	1	3.91376	1	1	1	3.91376	1.78234	1	1.78234
1362	50	no	9.34976	1	9.34976		1	0	9.34976	0	0	9.34976
1362	50	no	9.34976	1	10	0	1	0	10	9.34976	1	9.34976
1363	60	no	6.64476	1	6.64476		1	0	6.64476	0	0	6.64476
1363	60	no	6.64476	1	8.04244	0	1	0	8.04244	6.64476	1	6.64476
1364	33	no	1.27584	1	1.27584		1	0	1.27584	0	0	1.27584
1364	33	no	1.27584	1	3.10335	1	1	1	3.10335	1.27584	1	1.27584
1365	67	no	4.39973	1	4.39973		1	0	4.39973	0	0	4.39973
1365	67	no	4.39973	1	8.93224	0	1	0	8.93224	4.39973	1	4.39973
1366	71	no	3.06365	1	3.06365		1	0	3.06365	0	0	3.06365
1366	71	no	3.06365	1	5.68515	1	1	1	5.68515	3.06365	1	3.06365
1367	63	no	10.4805	1	10	0	1	0	10	0	0
1368	61	no	2.03149	1	2.03149		1	0	2.03149	0	0	2.03149
1368	61	no	2.03149	1	10	0	1	0	10	2.03149	1	2.03149
1369	57	no	8.32033	1	8.32033		1	0	8.32033	0	0	8.32033
1369	57	no	8.32033	1	8.3217	0	1	0	8.3217	8.32033	1	8.32033
1370	64	no	8.64066	1	8.64066		1	0	8.64066	0	0	8.64066
1370	64	no	8.64066	1	10	0	1	0	10	8.64066	1	8.64066
1371	79	no	1.37988	1	1.37988		1	0	1.37988	0	0	1.37988
1371	79	no	1.37988	1	2.03012	1	1	1	2.03012	1.37988	1	1.37988
1372	43	no	0.804928	1	0.804928		1	0	0.804928	0	0	0.804928
1372	43	no	0.804928	1	2.71458	1	1	1	2.71458	0.804928	1	0.804928
1373	45	no	2.10541	1	2.10541		1	0	2.10541	0	0	2.10541
1373	45	no	2.10541	1	6.65708	1	1	1	6.65708	2.10541	1	2.10541
1374	48	no	8.51745	1	8.51745		1	0	8.51745	0	0	8.51745
1374	48	no	8.51745	1	10	0	1	0	10	8.51745	1	8.51745
1376	64	no	4.93635	1	4.93635		1	0	4.93635	0	0	4.93635
1376	64	no	4.93635	1	7.54415	0	1	0	7.54415	4.93635	1	4.93635
1377	40	no	0.262834	1	0.262834		1	0	0.262834	0	0	0.262834
1377	40	no	0.262834	1	1.30732	1	1	1	1.30732	0.262834	1	0.262834
1378	62	no	5.86721	1	5.86721		1	0	5.86721	0	0	5.86721
1378	62	no	5.86721	1	7.16359	0	1	0	7.16359	5.86721	1	5.86721
1379	41	no	3.27447	1	3.27447		1	0	3.27447	0	0	3.27447
1379	41	no	3.27447	1	10	0	1	0	10	3.27447	1	3.27447
1380	53	no	0.922656	1	0.922656		1	0	0.922656	0	0	0.922656
1380	53	no	0.922656	1	3.18549	1	1	1	3.18549	0.922656	1	0.922656
1381	41	no	3.88227	1	3.88227		1	0	3.88227	0	0	3.88227
1381	41	no	3.88227	1	7.44832	0	1	0	7.44832	3.88227	1	3.88227
1382	47	no	0.312115	1	0.312115		1	0	0.312115	0	0	0.312115
1382	47	no	0.312115	1	1.76454	1	1	1	1.76454	0.312115	1	0.312115
1383	45	no	4.44627	1	4.44627		1	0	4.44627	0	0	4.44627
1383	45	no	4.44627	1	8.4449	1	1	1	8.4449	4.44627	1	4.44627
1384	42	no	0.268309	1	0.268309		1	0	0.268309	0	0	0.268309
1384	42	no	0.268309	1	2.73648	1	1	1	2.73648	0.268309	1	0.268309
1385	78	no	7.27995	1	7.27995		1	0	7.27995	0	0	7.27995
1385	78	no	7.27995	1	10	1	1	0	10	7.27995	1	7.27995
1386	45	no	7.03628	1	7.03628		1	0	7.03628	0	0	7.03628
1386	45	no	7.03628	1	10	0	1	0	10	7.03628	1	7.03628
1387	37	no	0.468172	1	0.468172		1	0	0.468172	0	0	0.468172
1387	37	no	0.468172	1	3.02122	1	1	1	3.02122	0.468172	1	0.468172
1388	41	no	8.65708	1	8.65708		1	0	8.65708	0	0	8.65708
1388	41	no	8.65708	1	10	0	1	0	10	8.65708	1	8.65708
1389	36	no	6.95414	1	6.95414		1	0	6.95414	0	0	6.95414
1389	36	no	6.95414	1	7.3525	0	1	0	7.3525	6.95414	1	6.95414
1390	57	no	5.61259	1	5.61259		1	0	5.61259	0	0	5.61259
1390	57	no	5.61259	1	8.21492	0	1	0	8.21492	5.61259	1	5.61259
1391	39	no	3.86311	1	3.86311		1	0	3.86311	0	0	3.86311
1391	39	no	3.86311	1	10	1	1	0	10	3.86311	1	3.86311
1392	37	no	14.3518	1	10	0	1	0	10	0	0
1393	44	no	4.42437	1	4.42437		1	0	4.42437	0	0	4.42437
1393	44	no	4.42437	1	10	0	1	0	10	4.42437	1	4.42437
1394	45	no	1.05133	1	1.05133		1	0	1.05133	0	0	1.05133
1394	45	no	1.05133	1	5.51814	1	1	1	5.51814	1.05133	1	1.05133
1395	44	no	4.52841	1	4.52841		1	0	4.52841	0	0	4.52841
1395	44	no	4.52841	1	9.68241	0	1	0	9.68241	4.52841	1	4.52841
1396	75	no	5.1718	1	5.1718		1	0	5.1718	0	0	5.1718
1396	75	no	5.1718	1	7.05133	0	1	0	7.05133	5.1718	1	5.1718
1397	51	no	8.95825	1	8.95825		1	0	8.95825	0	0	8.95825
1397	51	no	8.95825	1	10	1	1	0	10	8.95825	1	8.95825
1398	41	no	9.82888	1	9.82888		1	0	9.82888	0	0	9.82888
1398	41	no	9.82888	1	10	0	1	0	10	9.82888	1	9.82888
1399	42	no	5.63176	1	5.63176		1	0	5.63176	0	0	5.63176
1399	42	no	5.63176	1	9.64408	1	1	1	9.64408	5.63176	1	5.63176
1400	55	no	3.44422	1	3.44422		1	0	3.44422	0	0	3.44422
1400	55	no	3.44422	1	10	0	1	0	10	3.44422	1	3.44422
1401	33	no	4.33402	1	4.33402		1	0	4.33402	0	0	4.33402
1401	33	no	4.33402	1	10	0	1	0	10	4.33402	1	4.33402
1402	63	no	2.84189	1	2.84189		1	0	2.84189	0	0	2.84189
1402	63	no	2.84189	1	7.51951	0	1	0	7.51951	2.84189	1	2.84189
1403	32	no	1.54962	1	1.54962		1	0	1.54962	0	0	1.54962
1403	32	no	1.54962	1	6.19986	1	1	1	6.19986	1.54962	1	1.54962
1404	55	no	1.2731	1	1.2731		1	0	1.2731	0	0	1.2731
1404	55	no	1.2731	1	2.25188	1	1	1	2.25188	1.2731	1	1.2731
1405	48	no	2.63107	1	2.63107		1	0	2.63107	0	0	2.63107
1405	48	no	2.63107	1	9.69884	1	1	1	9.69884	2.63107	1	2.63107
1406	51	yes	0.366872	1	0.366872		1	0	0.366872	0	0	0.366872
1406	51	yes	0.366872	1	1.21424	1	1	1	1.21424	0.366872	1	0.366872
1407	41	no	13.5469	1	10	0	1	0	10	0	0
1408	37	no	1.0486	1	1.0486		1	0	1.0486	0	0	1.0486
1408	37	no	1.0486	1	10	0	1	0	10	1.0486	1	1.0486
1409	65	yes	0.908966	1	0.908966		1	0	0.908966	0	0	0.908966
1409	65	yes	0.908966	1	1.95893	1	1	1	1.95893	0.908966	1	0.908966
1410	38	no	5.05407	1	5.05407		1	0	5.05407	0	0	5.05407
1410	38	no	5.05407	1	8.46133	0	1	0	8.46133	5.05407	1	5.05407
1411	37	no	1.28679	1	1.28679		1	0	1.28679	0	0	1.28679
1411	37	no	1.28679	1	5.89322	0	1	0	5.89322	1.28679	1	1.28679
1412	59	no	2.15469	1	2.15469		1	0	2.15469	0	0	2.15469
1412	59	no	2.15469	1	4.5462	1	1	1	4.5462	2.15469	1	2.15469
1413	57	no	0.632444	1	0.632444		1	0	0.632444	0	0	0.632444
1413	57	no	0.632444	1	2.59138	1	1	1	2.59138	0.632444	1	0.632444
1414	41	no	2.1191	1	2.1191		1	0	2.1191	0	0	2.1191
1414	41	no	2.1191	1	10	0	1	0	10	2.1191	1	2.1191
1415	49	no	7.55647	1	7.55647		1	0	7.55647	0	0	7.55647
1415	49	no	7.55647	1	8.15195	0	1	0	8.15195	7.55647	1	7.55647
1416	37	no	2.35181	1	2.35181		1	0	2.35181	0	0	2.35181
1416	37	no	2.35181	1	7.88638	1	1	1	7.88638	2.35181	1	2.35181
1417	40	no	8.16153	1	8.16153		1	0	8.16153	0	0	8.16153
1417	40	no	8.16153	1	8.18207	0	1	0	8.18207	8.16153	1	8.16153
1418	43	no	6.66119	1	6.66119		1	0	6.66119	0	0	6.66119
1418	43	no	6.66119	1	9.2334	1	1	1	9.2334	6.66119	1	6.66119
1419	38	no	5.59617	1	5.59617		1	0	5.59617	0	0	5.59617
1419	38	no	5.59617	1	8.39014	1	1	1	8.39014	5.59617	1	5.59617
1420	37	no	2.66119	1	2.66119		1	0	2.66119	0	0	2.66119
1420	37	no	2.66119	1	6.02464	1	1	1	6.02464	2.66119	1	2.66119
1421	60	no	1.03765	1	1.03765		1	0	1.03765	0	0	1.03765
1421	60	no	1.03765	1	10	0	1	0	10	1.03765	1	1.03765
1422	66	yes	4.94456	1	4.94456		1	0	4.94456	0	0	4.94456
1422	66	yes	4.94456	1	8.3655	1	1	1	8.3655	4.94456	1	4.94456
1423	35	no	7.31554	1	7.31554		1	0	7.31554	0	0	7.31554
1423	35	no	7.31554	1	8.3655	1	1	1	8.3655	7.31554	1	7.31554
1424	69	no	2.28063	1	2.28063		1	0	2.28063	0	0	2.28063
1424	69	no	2.28063	1	8.79808	0	1	0	8.79808	2.28063	1	2.28063
1425	59	no	2.60643	1	2.60643		1	0	2.60643	0	0	2.60643
1425	59	no	2.60643	1	5.6742	1	1	1	5.6742	2.60643	1	2.60643
1426	38	no	1.64271	1	1.64271		1	0	1.64271	0	0	1.64271
1426	38	no	1.64271	1	10	1	1	0	10	1.64271	1	1.64271
1427	44	no	7.34018	1	7.34018		1	0	7.34018	0	0	7.34018
1427	44	no	7.34018	1	8.83368	0	1	0	8.83368	7.34018	1	7.34018
1428	44	no	3.11567	1	3.11567		1	0	3.11567	0	0	3.11567
1428	44	no	3.11567	1	7.71663	0	1	0	7.71663	3.11567	1	3.11567
1429	45	no	1.86174	1	1.86174		1	0	1.86174	0	0	1.86174
1429	45	no	1.86174	1	5.45243	1	1	1	5.45243	1.86174	1	1.86174
1430	48	no	8.53662	1	8.53662		1	0	8.53662	0	0	8.53662
1430	48	no	8.53662	1	10	0	1	0	10	8.53662	1	8.53662
1431	70	no	3.1321	1	3.1321		1	0	3.1321	0	0	3.1321
1431	70	no	3.1321	1	8.37098	0	1	0	8.37098	3.1321	1	3.1321
1432	61	no	0.301164	1	0.301164		1	0	0.301164	0	0	0.301164
1432	61	no	0.301164	1	7.51677	0	1	0	7.51677	0.301164	1	0.301164
1433	62	no	4.59411	1	4.59411		1	0	4.59411	0	0	4.59411
1433	62	no	4.59411	1	10	1	1	0	10	4.59411	1	4.59411
1434	61	no	2.5681	1	2.5681		1	0	2.5681	0	0	2.5681
1434	61	no	2.5681	1	6.56674	1	1	1	6.56674	2.5681	1	2.5681
1435	43	no	1.08419	1	1.08419		1	0	1.08419	0	0	1.08419
1435	43	no	1.08419	1	6.15058	1	1	1	6.15058	1.08419	1	1.08419
1436	47	no	8.44079	1	8.44079		1	0	8.44079	0	0	8.44079
1436	47	no	8.44079	1	10	0	1	0	10	8.44079	1	8.44079
1437	64	yes	5.30869	1	5.30869		1	0	5.30869	0	0	5.30869
1437	64	yes	5.30869	1	9.61123	0	1	0	9.61123	5.30869	1	5.30869
1438	42	no	2.32444	1	2.32444		1	0	2.32444	0	0	2.32444
1438	42	no	2.32444	1	7.69199	0	1	0	7.69199	2.32444	1	2.32444
1439	50	no	9.42368	1	9.42368		1	0	9.42368	0	0	9.42368
1439	50	no	9.42368	1	10	0	1	0	10	9.42368	1	9.42368
1440	42	no	2.8282	1	2.8282		1	0	2.8282	0	0	2.8282
1440	42	no	2.8282	1	9.62765	1	1	1	9.62765	2.8282	1	2.8282
1441	32	no	0.227242	1	0.227242		1	0	0.227242	0	0	0.227242
1441	32	no	0.227242	1	1.88775	1	1	1	1.88775	0.227242	1	0.227242
1442	37	no	1.93018	1	1.93018		1	0	1.93018	0	0	1.93018
1442	37	no	1.93018	1	10	0	1	0	10	1.93018	1	1.93018
1443	46	no	1.30595	1	1.30595		1	0	1.30595	0	0	1.30595
1443	46	no	1.30595	1	8.85832	0	1	0	8.85832	1.30595	1	1.30595
1444	47	no	3.82204	1	3.82204		1	0	3.82204	0	0	3.82204
1444	47	no	3.82204	1	8.81999	0	1	0	8.81999	3.82204	1	3.82204
1445	61	no	11.9562	1	10	0	1	0	10	0	0
1446	61	no	3.47159	1	3.47159		1	0	3.47159	0	0	3.47159
1446	61	no	3.47159	1	4.28063	1	1	1	4.28063	3.47159	1	3.47159
1447	60	no	8.27926	1	8.27926		1	0	8.27926	0	0	8.27926
1447	60	no	8.27926	1	10	0	1	0	10	8.27926	1	8.27926
1449	46	no	1.68378	1	1.68378		1	0	1.68378	0	0	1.68378
1449	46	no	1.68378	1	7.21834	1	1	1	7.21834	1.68378	1	1.68378
1450	59	no	6.15195	1	6.15195		1	0	6.15195	0	0	6.15195
1450	59	no	6.15195	1	8.2204	1	1	1	8.2204	6.15195	1	6.15195
1451	45	no	0.692676	1	0.692676		1	0	0.692676	0	0	0.692676
1451	45	no	0.692676	1	1.60027	1	1	1	1.60027	0.692676	1	0.692676
1452	54	yes	2.21492	1	2.21492		1	0	2.21492	0	0	2.21492
1452	54	yes	2.21492	1	6.282	0	1	0	6.282	2.21492	1	2.21492
1453	38	no	7.44422	1	7.44422		1	0	7.44422	0	0	7.44422
1453	38	no	7.44422	1	10	0	1	0	10	7.44422	1	7.44422
1454	50	no	3.07734	1	3.07734		1	0	3.07734	0	0	3.07734
1454	50	no	3.07734	1	5.06365	1	1	1	5.06365	3.07734	1	3.07734
1455	81	no	6.8063	1	6.8063		1	0	6.8063	0	0	6.8063
1455	81	no	6.8063	1	10	1	1	0	10	6.8063	1	6.8063
1456	36	no	8.87064	1	8.87064		1	0	8.87064	0	0	8.87064
1456	36	no	8.87064	1	10	0	1	0	10	8.87064	1	8.87064
1457	47	no	2.25325	1	2.25325		1	0	2.25325	0	0	2.25325
1457	47	no	2.25325	1	6.01643	1	1	1	6.01643	2.25325	1	2.25325
1458	54	no	2.63655	1	2.63655		1	0	2.63655	0	0	2.63655
1458	54	no	2.63655	1	6.96099	1	1	1	6.96099	2.63655	1	2.63655
1459	36	no	1.72485	1	1.72485		1	0	1.72485	0	0	1.72485
1459	36	no	1.72485	1	2.90075	1	1	1	2.90075	1.72485	1	1.72485
1460	54	no	0.761123	1	0.761123		1	0	0.761123	0	0	0.761123
1460	54	no	0.761123	1	2.89254	1	1	1	2.89254	0.761123	1	0.761123
1461	62	no	5.74127	1	5.74127		1	0	5.74127	0	0	5.74127
1461	62	no	5.74127	1	6.00274	0	1	0	6.00274	5.74127	1	5.74127
1462	63	no	0.479124	1	0.479124		1	0	0.479124	0	0	0.479124
1462	63	no	0.479124	1	6.59959	0	1	0	6.59959	0.479124	1	0.479124
1463	39	no	2.89938	1	2.89938		1	0	2.89938	0	0	2.89938
1463	39	no	2.89938	1	10	1	1	0	10	2.89938	1	2.89938
1464	69	yes	2.34908	1	2.34908		1	0	2.34908	0	0	2.34908
1464	69	yes	2.34908	1	4.84189	1	1	1	4.84189	2.34908	1	2.34908
1465	55	no	7.30732	1	7.30732		1	0	7.30732	0	0	7.30732
1465	55	no	7.30732	1	10	1	1	0	10	7.30732	1	7.30732
1466	63	no	0.213552	1	0.213552		1	0	0.213552	0	0	0.213552
1466	63	no	0.213552	1	0.75154	1	1	1	0.75154	0.213552	1	0.213552
1467	43	no	7.70157	1	7.70157		1	0	7.70157	0	0	7.70157
1467	43	no	7.70157	1	10	0	1	0	10	7.70157	1	7.70157
1468	43	no	4.01369	1	4.01369		1	0	4.01369	0	0	4.01369
1468	43	no	4.01369	1	9.57563	1	1	1	9.57563	4.01369	1	4.01369
1469	73	no	1.83436	1	1.83436		1	0	1.83436	0	0	1.83436
1469	73	no	1.83436	1	4.71869	1	1	1	4.71869	1.83436	1	1.83436
1470	74	no	1.48665	1	1.48665		1	0	1.48665	0	0	1.48665
1470	74	no	1.48665	1	7.54689	0	1	0	7.54689	1.48665	1	1.48665
1471	40	no	5.92197	1	5.92197		1	0	5.92197	0	0	5.92197
1471	40	no	5.92197	1	9.23066	0	1	0	9.23066	5.92197	1	5.92197
1472	72	no	1.9822	1	1.9822		1	0	1.9822	0	0	1.9822
1472	72	no	1.9822	1	10	0	1	0	10	1.9822	1	1.9822
1473	40	no	5.32512	1	5.32512		1	0	5.32512	0	0	5.32512
1473	40	no	5.32512	1	10	0	1	0	10	5.32512	1	5.32512
1474	57	no	1.38261	1	1.38261		1	0	1.38261	0	0	1.38261
1474	57	no	1.38261	1	5.6961	0	1	0	5.6961	1.38261	1	1.38261
1475	46	no	3.36756	1	3.36756		1	0	3.36756	0	0	3.36756
1475	46	no	3.36756	1	5.32375	1	1	1	5.32375	3.36756	1	3.36756
1476	70	no	1.18275	1	1.18275		1	0	1.18275	0	0	1.18275
1476	70	no	1.18275	1	5.40041	0	1	0	5.40041	1.18275	1	1.18275
1477	69	no	3.98631	1	3.98631		1	0	3.98631	0	0	3.98631
1477	69	no	3.98631	1	10	1	1	0	10	3.98631	1	3.98631
1478	31	no	4.1807	1	4.1807		1	0	4.1807	0	0	4.1807
1478	31	no	4.1807	1	5.3347	0	1	0	5.3347	4.1807	1	4.1807
1479	51	no	0.958248	1	0.958248		1	0	0.958248	0	0	0.958248
1479	51	no	0.958248	1	1.94524	1	1	1	1.94524	0.958248	1	0.958248
1480	62	no	0.495551	1	0.495551		1	0	0.495551	0	0	0.495551
1480	62	no	0.495551	1	4.09446	1	1	1	4.09446	0.495551	1	0.495551
1481	39	no	6.14374	1	6.14374		1	0	6.14374	0	0	6.14374
1481	39	no	6.14374	1	10	0	1	0	10	6.14374	1	6.14374
1482	79	no	3.38398	1	3.38398		1	0	3.38398	0	0	3.38398
1482	79	no	3.38398	1	6.14511	1	1	1	6.14511	3.38398	1	3.38398
1483	45	no	2.48049	1	2.48049		1	0	2.48049	0	0	2.48049
1483	45	no	2.48049	1	8.66393	1	1	1	8.66393	2.48049	1	2.48049
1484	68	no	0.974675	1	0.974675		1	0	0.974675	0	0	0.974675
1484	68	no	0.974675	1	2.82409	1	1	1	2.82409	0.974675	1	0.974675
1485	41	no	3.33744	1	3.33744		1	0	3.33744	0	0	3.33744
1485	41	no	3.33744	1	10	0	1	0	10	3.33744	1	3.33744
1486	74	no	1.30595	1	1.30595		1	0	1.30595	0	0	1.30595
1486	74	no	1.30595	1	9.28268	0	1	0	9.28268	1.30595	1	1.30595
1487	45	no	0.783025	1	0.783025		1	0	0.783025	0	0	0.783025
1487	45	no	0.783025	1	2.28747	1	1	1	2.28747	0.783025	1	0.783025
1488	43	no	5.21287	1	5.21287		1	0	5.21287	0	0	5.21287
1488	43	no	5.21287	1	10	0	1	0	10	5.21287	1	5.21287
1489	38	no	2.58453	1	2.58453		1	0	2.58453	0	0	2.58453
1489	38	no	2.58453	1	10	0	1	0	10	2.58453	1	2.58453
1490	44	no	2.0397	1	2.0397		1	0	2.0397	0	0	2.0397
1490	44	no	2.0397	1	10	0	1	0	10	2.0397	1	2.0397
1491	44	yes	2.86105	1	2.86105		1	0	2.86105	0	0	2.86105
1491	44	yes	2.86105	1	7.45654	0	1	0	7.45654	2.86105	1	2.86105
1492	44	no	5.66461	1	5.66461		1	0	5.66461	0	0	5.66461
1492	44	no	5.66461	1	8.38741	0	1	0	8.38741	5.66461	1	5.66461
1493	42	no	4.30116	1	4.30116		1	0	4.30116	0	0	4.30116
1493	42	no	4.30116	1	9.85763	1	1	1	9.85763	4.30116	1	4.30116
1494	50	no	6.65024	1	6.65024		1	0	6.65024	0	0	6.65024
1494	50	no	6.65024	1	9.58111	0	1	0	9.58111	6.65024	1	6.65024
1495	70	no	5.13073	1	5.13073		1	0	5.13073	0	0	5.13073
1495	70	no	5.13073	1	10	0	1	0	10	5.13073	1	5.13073
1496	69	no	1.03491	1	1.03491		1	0	1.03491	0	0	1.03491
1496	69	no	1.03491	1	1.28268	1	1	1	1.28268	1.03491	1	1.03491
1497	33	no	0.539357	1	0.539357		1	0	0.539357	0	0	0.539357
1497	33	no	0.539357	1	10	0	1	0	10	0.539357	1	0.539357
1498	62	no	9.39357	1	9.39357		1	0	9.39357	0	0	9.39357
1498	62	no	9.39357	1	10	0	1	0	10	9.39357	1	9.39357
1499	45	no	0.824093	1	0.824093		1	0	0.824093	0	0	0.824093
1499	45	no	0.824093	1	7.30595	0	1	0	7.30595	0.824093	1	0.824093
1500	55	no	2.57358	1	2.57358		1	0	2.57358	0	0	2.57358
1500	55	no	2.57358	1	10	0	1	0	10	2.57358	1	2.57358
1501	50	no	1.41821	1	1.41821		1	0	1.41821	0	0	1.41821
1501	50	no	1.41821	1	3.37166	1	1	1	3.37166	1.41821	1	1.41821
1502	40	no	5.56058	1	5.56058		1	0	5.56058	0	0	5.56058
1502	40	no	5.56058	1	10	1	1	0	10	5.56058	1	5.56058
1503	63	no	1.6564	1	1.6564		1	0	1.6564	0	0	1.6564
1503	63	no	1.6564	1	3.81246	1	1	1	3.81246	1.6564	1	1.6564
1504	72	no	1.79877	1	1.79877		1	0	1.79877	0	0	1.79877
1504	72	no	1.79877	1	4.37645	1	1	1	4.37645	1.79877	1	1.79877
1505	73	no	1.42094	1	1.42094		1	0	1.42094	0	0	1.42094
1505	73	no	1.42094	1	2.80493	1	1	1	2.80493	1.42094	1	1.42094
1506	55	no	4.69541	1	4.69541		1	0	4.69541	0	0	4.69541
1506	55	no	4.69541	1	10	1	1	0	10	4.69541	1	4.69541
1507	58	no	1.4757	1	1.4757		1	0	1.4757	0	0	1.4757
1507	58	no	1.4757	1	4.52704	1	1	1	4.52704	1.4757	1	1.4757
1508	39	no	6.40109	1	6.40109		1	0	6.40109	0	0	6.40109
1508	39	no	6.40109	1	8.16838	0	1	0	8.16838	6.40109	1	6.40109
1509	41	no	5.42642	1	5.42642		1	0	5.42642	0	0	5.42642
1509	41	no	5.42642	1	10	0	1	0	10	5.42642	1	5.42642
1510	51	no	1.05955	1	1.05955		1	0	1.05955	0	0	1.05955
1510	51	no	1.05955	1	3.26489	1	1	1	3.26489	1.05955	1	1.05955
1511	67	no	0.911704	1	0.911704		1	0	0.911704	0	0	0.911704
1511	67	no	0.911704	1	6.87611	1	1	1	6.87611	0.911704	1	0.911704
1512	46	no	1.29774	1	1.29774		1	0	1.29774	0	0	1.29774
1512	46	no	1.29774	1	10	0	1	0	10	1.29774	1	1.29774
1513	37	no	3.11294	1	3.11294		1	0	3.11294	0	0	3.11294
1513	37	no	3.11294	1	9.06365	0	1	0	9.06365	3.11294	1	3.11294
1514	78	yes	3.58111	1	3.58111		1	0	3.58111	0	0	3.58111
1514	78	yes	3.58111	1	8.81177	0	1	0	8.81177	3.58111	1	3.58111
1515	42	yes	7.83573	1	7.83573		1	0	7.83573	0	0	7.83573
1515	42	yes	7.83573	1	10	0	1	0	10	7.83573	1	7.83573
1516	36	no	2.93771	1	2.93771		1	0	2.93771	0	0	2.93771
1516	36	no	2.93771	1	8.65571	1	1	1	8.65571	2.93771	1	2.93771
1517	41	no	3.46338	1	3.46338		1	0	3.46338	0	0	3.46338
1517	41	no	3.46338	1	5.718	1	1	1	5.718	3.46338	1	3.46338
1518	43	no	1.30048	1	1.30048		1	0	1.30048	0	0	1.30048
1518	43	no	1.30048	1	5.1102	0	1	0	5.1102	1.30048	1	1.30048
1519	44	no	1.61807	1	1.61807		1	0	1.61807	0	0	1.61807
1519	44	no	1.61807	1	3.58795	1	1	1	3.58795	1.61807	1	1.61807
1520	40	no	1.01848	1	1.01848		1	0	1.01848	0	0	1.01848
1520	40	no	1.01848	1	8.93224	0	1	0	8.93224	1.01848	1	1.01848
1521	32	no	0.194387	1	0.194387		1	0	0.194387	0	0	0.194387
1521	32	no	0.194387	1	2.01917	1	1	1	2.01917	0.194387	1	0.194387
1522	69	no	11.9945	1	10	0	1	0	10	0	0
1523	42	no	3.39493	1	3.39493		1	0	3.39493	0	0	3.39493
1523	42	no	3.39493	1	7.08966	0	1	0	7.08966	3.39493	1	3.39493
1524	38	no	4.11225	1	4.11225		1	0	4.11225	0	0	4.11225
1524	38	no	4.11225	1	10	0	1	0	10	4.11225	1	4.11225
1525	51	no	2.00411	1	2.00411		1	0	2.00411	0	0	2.00411
1525	51	no	2.00411	1	4.02601	1	1	1	4.02601	2.00411	1	2.00411
1526	68	no	4.12594	1	4.12594		1	0	4.12594	0	0	4.12594
1526	68	no	4.12594	1	9.66872	0	1	0	9.66872	4.12594	1	4.12594
1527	69	no	4.49281	1	4.49281		1	0	4.49281	0	0	4.49281
1527	69	no	4.49281	1	10	0	1	0	10	4.49281	1	4.49281
1528	44	no	2.27789	1	2.27789		1	0	2.27789	0	0	2.27789
1528	44	no	2.27789	1	5.72621	1	1	1	5.72621	2.27789	1	2.27789
1529	38	no	9.75222	1	9.75222		1	0	9.75222	0	0	9.75222
1529	38	no	9.75222	1	10	0	1	0	10	9.75222	1	9.75222
1530	44	no	1.66461	1	1.66461		1	0	1.66461	0	0	1.66461
1530	44	no	1.66461	1	2.52293	1	1	1	2.52293	1.66461	1	1.66461
1531	74	yes	2.96235	1	2.96235		1	0	2.96235	0	0	2.96235
1531	74	yes	2.96235	1	7.83436	1	1	1	7.83436	2.96235	1	2.96235
1532	47	no	5.12799	1	5.12799		1	0	5.12799	0	0	5.12799
1532	47	no	5.12799	1	10	0	1	0	10	5.12799	1	5.12799
1533	49	no	3.21424	1	3.21424		1	0	3.21424	0	0	3.21424
1533	49	no	3.21424	1	9.69062	1	1	1	9.69062	3.21424	1	3.21424
1534	30	no	0.722793	1	0.722793		1	0	0.722793	0	0	0.722793
1534	30	no	0.722793	1	10	0	1	0	10	0.722793	1	0.722793
1535	41	no	7.0527	1	7.0527		1	0	7.0527	0	0	7.0527
1535	41	no	7.0527	1	8.37372	0	1	0	8.37372	7.0527	1	7.0527
1536	32	no	1.97673	1	1.97673		1	0	1.97673	0	0	1.97673
1536	32	no	1.97673	1	7.96851	0	1	0	7.96851	1.97673	1	1.97673
1537	37	no	0.334018	1	0.334018		1	0	0.334018	0	0	0.334018
1537	37	no	0.334018	1	10	1	1	0	10	0.334018	1	0.334018
1538	43	no	1.49487	1	1.49487		1	0	1.49487	0	0	1.49487
1538	43	no	1.49487	1	2.88159	1	1	1	2.88159	1.49487	1	1.49487
1539	44	no	3.67967	1	3.67967		1	0	3.67967	0	0	3.67967
1539	44	no	3.67967	1	9.20602	1	1	1	9.20602	3.67967	1	3.67967
1540	81	no	1.29774	1	1.29774		1	0	1.29774	0	0	1.29774
1540	81	no	1.29774	1	7.40178	1	1	1	7.40178	1.29774	1	1.29774
1541	43	no	2.11088	1	2.11088		1	0	2.11088	0	0	2.11088
1541	43	no	2.11088	1	8.20671	0	1	0	8.20671	2.11088	1	2.11088
1542	64	no	5.51403	1	5.51403		1	0	5.51403	0	0	5.51403
1542	64	no	5.51403	1	6.03559	0	1	0	6.03559	5.51403	1	5.51403
1543	46	no	0.377823	1	0.377823		1	0	0.377823	0	0	0.377823
1543	46	no	0.377823	1	1.23066	1	1	1	1.23066	0.377823	1	0.377823
1544	46	no	0.273785	1	0.273785		1	0	0.273785	0	0	0.273785
1544	46	no	0.273785	1	10	0	1	0	10	0.273785	1	0.273785
1545	38	no	3.0308	1	3.0308		1	0	3.0308	0	0	3.0308
1545	38	no	3.0308	1	8.88843	0	1	0	8.88843	3.0308	1	3.0308
1546	50	no	1.67556	1	1.67556		1	0	1.67556	0	0	1.67556
1546	50	no	1.67556	1	2.53388	1	1	1	2.53388	1.67556	1	1.67556
1547	45	no	5.295	1	5.295		1	0	5.295	0	0	5.295
1547	45	no	5.295	1	5.3128	0	1	0	5.3128	5.295	1	5.295
1548	49	no	1.88638	1	1.88638		1	0	1.88638	0	0	1.88638
1548	49	no	1.88638	1	4.38193	1	1	1	4.38193	1.88638	1	1.88638
1549	40	no	1.34428	1	1.34428		1	0	1.34428	0	0	1.34428
1549	40	no	1.34428	1	6.87611	1	1	1	6.87611	1.34428	1	1.34428
1550	35	no	1.76318	1	1.76318		1	0	1.76318	0	0	1.76318
1550	35	no	1.76318	1	5.27721	1	1	1	5.27721	1.76318	1	1.76318
1551	31	no	0.670773	1	0.670773		1	0	0.670773	0	0	0.670773
1551	31	no	0.670773	1	2.26557	1	1	1	2.26557	0.670773	1	0.670773
1552	57	yes	3.29911	1	3.29911		1	0	3.29911	0	0	3.29911
1552	57	yes	3.29911	1	6.64066	0	1	0	6.64066	3.29911	1	3.29911
1554	55	yes	1.57426	1	1.57426		1	0	1.57426	0	0	1.57426
1554	55	yes	1.57426	1	5.6742	1	1	1	5.6742	1.57426	1	1.57426
1555	64	no	8.13415	1	8.13415		1	0	8.13415	0	0	8.13415
1555	64	no	8.13415	1	9.0308	0	1	0	9.0308	8.13415	1	8.13415
1556	68	no	1.02669	1	1.02669		1	0	1.02669	0	0	1.02669
1556	68	no	1.02669	1	9.16769	1	1	1	9.16769	1.02669	1	1.02669
1557	47	no	10.5133	1	10	0	1	0	10	0	0
1558	59	no	5.8371	1	5.8371		1	0	5.8371	0	0	5.8371
1558	59	no	5.8371	1	10	0	1	0	10	5.8371	1	5.8371
1559	47	no	0.859685	1	0.859685		1	0	0.859685	0	0	0.859685
1559	47	no	0.859685	1	1.52909	1	1	1	1.52909	0.859685	1	0.859685
1560	38	no	4.98015	1	4.98015		1	0	4.98015	0	0	4.98015
1560	38	no	4.98015	1	5.93703	0	1	0	5.93703	4.98015	1	4.98015
1561	65	no	4.43806	1	4.43806		1	0	4.43806	0	0	4.43806
1561	65	no	4.43806	1	4.76249	1	1	1	4.76249	4.43806	1	4.43806
1562	36	no	5.42642	1	5.42642		1	0	5.42642	0	0	5.42642
1562	36	no	5.42642	1	9.19781	0	1	0	9.19781	5.42642	1	5.42642
1563	79	no	2.91307	1	2.91307		1	0	2.91307	0	0	2.91307
1563	79	no	2.91307	1	10	0	1	0	10	2.91307	1	2.91307
1564	74	no	1.11431	1	1.11431		1	0	1.11431	0	0	1.11431
1564	74	no	1.11431	1	2.52293	1	1	1	2.52293	1.11431	1	1.11431
1565	50	no	6.37645	1	6.37645		1	0	6.37645	0	0	6.37645
1565	50	no	6.37645	1	9.31006	0	1	0	9.31006	6.37645	1	6.37645
1566	43	no	6.60643	1	6.60643		1	0	6.60643	0	0	6.60643
1566	43	no	6.60643	1	9.05544	0	1	0	9.05544	6.60643	1	6.60643
1567	47	no	4.44627	1	4.44627		1	0	4.44627	0	0	4.44627
1567	47	no	4.44627	1	8.12731	0	1	0	8.12731	4.44627	1	4.44627
1568	44	no	2.79261	1	2.79261		1	0	2.79261	0	0	2.79261
1568	44	no	2.79261	1	7.48939	0	1	0	7.48939	2.79261	1	2.79261
1569	48	no	10.7817	1	10	0	1	0	10	0	0
1570	36	no	7.3347	1	7.3347		1	0	7.3347	0	0	7.3347
1570	36	no	7.3347	1	8.89938	0	1	0	8.89938	7.3347	1	7.3347
1571	51	no	2.97057	1	2.97057		1	0	2.97057	0	0	2.97057
1571	51	no	2.97057	1	7.55236	0	1	0	7.55236	2.97057	1	2.97057
1572	45	no	3.6386	1	3.6386		1	0	3.6386	0	0	3.6386
1572	45	no	3.6386	1	8.75428	1	1	1	8.75428	3.6386	1	3.6386
1573	50	no	2.8501	1	2.8501		1	0	2.8501	0	0	2.8501
1573	50	no	2.8501	1	8.82546	0	1	0	8.82546	2.8501	1	2.8501
1574	52	no	14.319	1	10	0	1	0	10	0	0
1575	43	no	4.73648	1	4.73648		1	0	4.73648	0	0	4.73648
1575	43	no	4.73648	1	9.69062	1	1	1	9.69062	4.73648	1	4.73648
1576	57	no	6.22313	1	6.22313		1	0	6.22313	0	0	6.22313
1576	57	no	6.22313	1	9.09651	0	1	0	9.09651	6.22313	1	6.22313
1577	59	no	3.18412	1	3.18412		1	0	3.18412	0	0	3.18412
1577	59	no	3.18412	1	9.43326	0	1	0	9.43326	3.18412	1	3.18412
1578	51	no	12.1314	1	10	0	1	0	10	0	0
1579	69	no	3.75086	1	3.75086		1	0	3.75086	0	0	3.75086
1579	69	no	3.75086	1	8.77618	0	1	0	8.77618	3.75086	1	3.75086
1580	67	no	2.28337	1	2.28337		1	0	2.28337	0	0	2.28337
1580	67	no	2.28337	1	8.75975	0	1	0	8.75975	2.28337	1	2.28337
1581	59	yes	4.41889	1	4.41889		1	0	4.41889	0	0	4.41889
1581	59	yes	4.41889	1	9.38946	1	1	1	9.38946	4.41889	1	4.41889
1582	47	no	3.27447	1	3.27447		1	0	3.27447	0	0	3.27447
1582	47	no	3.27447	1	10	0	1	0	10	3.27447	1	3.27447
1583	47	no	5.87269	1	5.87269		1	0	5.87269	0	0	5.87269
1583	47	no	5.87269	1	10	0	1	0	10	5.87269	1	5.87269
1584	49	no	1.60164	1	1.60164		1	0	1.60164	0	0	1.60164
1584	49	no	1.60164	1	6.47639	1	1	1	6.47639	1.60164	1	1.60164
1585	42	no	2.93224	1	2.93224		1	0	2.93224	0	0	2.93224
1585	42	no	2.93224	1	9.64682	1	1	1	9.64682	2.93224	1	2.93224
1586	54	no	4.69815	1	4.69815		1	0	4.69815	0	0	4.69815
1586	54	no	4.69815	1	9.02259	0	1	0	9.02259	4.69815	1	4.69815
1587	90	no	0.673511	1	0.673511		1	0	0.673511	0	0	0.673511
1587	90	no	0.673511	1	2.09582	1	1	1	2.09582	0.673511	1	0.673511
1588	38	no	1.0486	1	1.0486		1	0	1.0486	0	0	1.0486
1588	38	no	1.0486	1	10	0	1	0	10	1.0486	1	1.0486
1589	62	no	1.83984	1	1.83984		1	0	1.83984	0	0	1.83984
1589	62	no	1.83984	1	5.55647	1	1	1	5.55647	1.83984	1	1.83984
1590	61	yes	1.44011	1	1.44011		1	0	1.44011	0	0	1.44011
1590	61	yes	1.44011	1	4.4449	1	1	1	4.4449	1.44011	1	1.44011
1591	79	yes	0.320329	1	0.320329		1	0	0.320329	0	0	0.320329
1591	79	yes	0.320329	1	1.3347	1	1	1	1.3347	0.320329	1	0.320329
1592	67	yes	0.175222	1	0.175222		1	0	0.175222	0	0	0.175222
1592	67	yes	0.175222	1	2.67625	1	1	1	2.67625	0.175222	1	0.175222
1593	46	no	2.24778	1	2.24778		1	0	2.24778	0	0	2.24778
1593	46	no	2.24778	1	9.46886	0	1	0	9.46886	2.24778	1	2.24778
1594	63	no	2.65298	1	2.65298		1	0	2.65298	0	0	2.65298
1594	63	no	2.65298	1	5.78371	1	1	1	5.78371	2.65298	1	2.65298
1595	50	no	0.741958	1	0.741958		1	0	0.741958	0	0	0.741958
1595	50	no	0.741958	1	1.87132	1	1	1	1.87132	0.741958	1	0.741958
1596	53	no	3.57563	1	3.57563		1	0	3.57563	0	0	3.57563
1596	53	no	3.57563	1	9.10746	0	1	0	9.10746	3.57563	1	3.57563
1597	55	no	1.07871	1	1.07871		1	0	1.07871	0	0	1.07871
1597	55	no	1.07871	1	10	0	1	0	10	1.07871	1	1.07871
1598	32	no	8.59138	1	8.59138		1	0	8.59138	0	0	8.59138
1598	32	no	8.59138	1	8.81725	0	1	0	8.81725	8.59138	1	8.59138
1600	66	no	0.678987	1	0.678987		1	0	0.678987	0	0	0.678987
1600	66	no	0.678987	1	7.08145	0	1	0	7.08145	0.678987	1	0.678987
1601	31	no	5.86721	1	5.86721		1	0	5.86721	0	0	5.86721
1601	31	no	5.86721	1	8.94866	0	1	0	8.94866	5.86721	1	5.86721
1602	40	no	1.76591	1	1.76591		1	0	1.76591	0	0	1.76591
1602	40	no	1.76591	1	1.97262	1	1	1	1.97262	1.76591	1	1.76591
1603	39	no	9.99042	1	9.99042		1	0	9.99042	0	0	9.99042
1603	39	no	9.99042	1	10	0	1	0	10	9.99042	1	9.99042
1604	36	no	7.26078	1	7.26078		1	0	7.26078	0	0	7.26078
1604	36	no	7.26078	1	10	0	1	0	10	7.26078	1	7.26078
1605	28	no	3.24709	1	3.24709		1	0	3.24709	0	0	3.24709
1605	28	no	3.24709	1	7.82888	0	1	0	7.82888	3.24709	1	3.24709
1606	64	no	5.40726	1	5.40726		1	0	5.40726	0	0	5.40726
1606	64	no	5.40726	1	10	0	1	0	10	5.40726	1	5.40726
1607	65	no	1.31143	1	1.31143		1	0	1.31143	0	0	1.31143
1607	65	no	1.31143	1	6.43806	1	1	1	6.43806	1.31143	1	1.31143
1608	43	no	1.32786	1	1.32786		1	0	1.32786	0	0	1.32786
1608	43	no	1.32786	1	4.03422	1	1	1	4.03422	1.32786	1	1.32786
1609	36	no	2.49418	1	2.49418		1	0	2.49418	0	0	2.49418
1609	36	no	2.49418	1	10	0	1	0	10	2.49418	1	2.49418
1610	32	no	9.29774	1	9.29774		1	0	9.29774	0	0	9.29774
1610	32	no	9.29774	1	10	1	1	0	10	9.29774	1	9.29774
1611	60	no	2.77618	1	2.77618		1	0	2.77618	0	0	2.77618
1611	60	no	2.77618	1	3.30869	1	1	1	3.30869	2.77618	1	2.77618
1612	63	no	2.22861	1	2.22861		1	0	2.22861	0	0	2.22861
1612	63	no	2.22861	1	8.00411	1	1	1	8.00411	2.22861	1	2.22861
1613	66	no	1.13347	1	1.13347		1	0	1.13347	0	0	1.13347
1613	66	no	1.13347	1	10	1	1	0	10	1.13347	1	1.13347
1614	70	no	3.0527	1	3.0527		1	0	3.0527	0	0	3.0527
1614	70	no	3.0527	1	7.4319	1	1	1	7.4319	3.0527	1	3.0527
1615	58	no	9.31964	1	9.31964		1	0	9.31964	0	0	9.31964
1615	58	no	9.31964	1	10	0	1	0	10	9.31964	1	9.31964
1616	72	no	1.83984	1	1.83984		1	0	1.83984	0	0	1.83984
1616	72	no	1.83984	1	2.53936	1	1	1	2.53936	1.83984	1	1.83984
1617	63	no	5.17454	1	5.17454		1	0	5.17454	0	0	5.17454
1617	63	no	5.17454	1	5.91513	1	1	1	5.91513	5.17454	1	5.17454
1618	62	no	1.63997	1	1.63997		1	0	1.63997	0	0	1.63997
1618	62	no	1.63997	1	10	1	1	0	10	1.63997	1	1.63997
1619	68	no	1.02943	1	1.02943		1	0	1.02943	0	0	1.02943
1619	68	no	1.02943	1	1.50445	1	1	1	1.50445	1.02943	1	1.02943
1620	59	yes	1.5989	1	1.5989		1	0	1.5989	0	0	1.5989
1620	59	yes	1.5989	1	6.73648	1	1	1	6.73648	1.5989	1	1.5989
1621	64	no	1.04312	1	1.04312		1	0	1.04312	0	0	1.04312
1621	64	no	1.04312	1	6.44627	1	1	1	6.44627	1.04312	1	1.04312
1622	69	no	6.52156	1	6.52156		1	0	6.52156	0	0	6.52156
1622	69	no	6.52156	1	10	0	1	0	10	6.52156	1	6.52156
1623	44	no	4.71184	1	4.71184		1	0	4.71184	0	0	4.71184
1623	44	no	4.71184	1	6.67899	1	1	1	6.67899	4.71184	1	4.71184
1624	59	no	3.24162	1	3.24162		1	0	3.24162	0	0	3.24162
1624	59	no	3.24162	1	6.73374	1	1	1	6.73374	3.24162	1	3.24162
1625	44	no	5.40178	1	5.40178		1	0	5.40178	0	0	5.40178
1625	44	no	5.40178	1	10	1	1	0	10	5.40178	1	5.40178
1626	33	no	4.32033	1	4.32033		1	0	4.32033	0	0	4.32033
1626	33	no	4.32033	1	7.42094	0	1	0	7.42094	4.32033	1	4.32033
1627	29	no	8.29021	1	8.29021		1	0	8.29021	0	0	8.29021
1627	29	no	8.29021	1	9.50719	0	1	0	9.50719	8.29021	1	8.29021
1628	52	no	2.47228	1	2.47228		1	0	2.47228	0	0	2.47228
1628	52	no	2.47228	1	6.65161	0	1	0	6.65161	2.47228	1	2.47228
1629	47	no	1.26762	1	1.26762		1	0	1.26762	0	0	1.26762
1629	47	no	1.26762	1	6.85147	0	1	0	6.85147	1.26762	1	1.26762
1630	51	no	2.22861	1	2.22861		1	0	2.22861	0	0	2.22861
1630	51	no	2.22861	1	8.34634	1	1	1	8.34634	2.22861	1	2.22861
1631	49	no	1.09788	1	1.09788		1	0	1.09788	0	0	1.09788
1631	49	no	1.09788	1	4.20945	1	1	1	4.20945	1.09788	1	1.09788
1632	49	no	1.34428	1	1.34428		1	0	1.34428	0	0	1.34428
1632	49	no	1.34428	1	1.67146	1	1	1	1.67146	1.34428	1	1.34428
1633	37	no	2.81451	1	2.81451		1	0	2.81451	0	0	2.81451
1633	37	no	2.81451	1	4.23682	1	1	1	4.23682	2.81451	1	2.81451
1634	35	no	1.85353	1	1.85353		1	0	1.85353	0	0	1.85353
1634	35	no	1.85353	1	3.98494	1	1	1	3.98494	1.85353	1	1.85353
1635	64	no	1.33333	1	1.33333		1	0	1.33333	0	0	1.33333
1635	64	no	1.33333	1	4.14921	1	1	1	4.14921	1.33333	1	1.33333
1636	60	no	0.514716	1	0.514716		1	0	0.514716	0	0	0.514716
1636	60	no	0.514716	1	4.31348	1	1	1	4.31348	0.514716	1	0.514716
1637	63	no	10.3491	1	10	1	1	0	10	0	0
1638	43	no	8.39151	1	8.39151		1	0	8.39151	0	0	8.39151
1638	43	no	8.39151	1	10	0	1	0	10	8.39151	1	8.39151
1639	70	no	0.353183	1	0.353183		1	0	0.353183	0	0	0.353183
1639	70	no	0.353183	1	3.68652	1	1	1	3.68652	0.353183	1	0.353183
1640	49	no	3.24435	1	3.24435		1	0	3.24435	0	0	3.24435
1640	49	no	3.24435	1	5.75359	1	1	1	5.75359	3.24435	1	3.24435
1641	58	yes	5.21834	1	5.21834		1	0	5.21834	0	0	5.21834
1641	58	yes	5.21834	1	7.27036	0	1	0	7.27036	5.21834	1	5.21834
1642	47	no	2.65024	1	2.65024		1	0	2.65024	0	0	2.65024
1642	47	no	2.65024	1	8.09993	1	1	1	8.09993	2.65024	1	2.65024
1643	42	no	0.610541	1	0.610541		1	0	0.610541	0	0	0.610541
1643	42	no	0.610541	1	0.715948	1	1	1	0.715948	0.610541	1	0.610541
1644	72	no	2.05613	1	2.05613		1	0	2.05613	0	0	2.05613
1644	72	no	2.05613	1	8.39288	0	1	0	8.39288	2.05613	1	2.05613
1645	68	no	1.26762	1	1.26762		1	0	1.26762	0	0	1.26762
1645	68	no	1.26762	1	1.98357	1	1	1	1.98357	1.26762	1	1.26762
1646	49	no	3.72348	1	3.72348		1	0	3.72348	0	0	3.72348
1646	49	no	3.72348	1	6.39151	1	1	1	6.39151	3.72348	1	3.72348
1647	73	no	1.29227	1	1.29227		1	0	1.29227	0	0	1.29227
1647	73	no	1.29227	1	2.82136	1	1	1	2.82136	1.29227	1	1.29227
1648	76	yes	1.87269	1	1.87269		1	0	1.87269	0	0	1.87269
1648	76	yes	1.87269	1	3.72758	1	1	1	3.72758	1.87269	1	1.87269
1649	57	no	1.42094	1	1.42094		1	0	1.42094	0	0	1.42094
1649	57	no	1.42094	1	3.47023	1	1	1	3.47023	1.42094	1	1.42094
1650	57	no	1.26762	1	1.26762		1	0	1.26762	0	0	1.26762
1650	57	no	1.26762	1	2.06297	1	1	1	2.06297	1.26762	1	1.26762
1651	53	no	0.238193	1	0.238193		1	0	0.238193	0	0	0.238193
1651	53	no	0.238193	1	0.354552	0	1	0	0.354552	0.238193	1	0.238193
1652	35	no	4.47912	1	4.47912		1	0	4.47912	0	0	4.47912
1652	35	no	4.47912	1	6.65708	1	1	1	6.65708	4.47912	1	4.47912
1653	42	no	1.97673	1	1.97673		1	0	1.97673	0	0	1.97673
1653	42	no	1.97673	1	4.75975	1	1	1	4.75975	1.97673	1	1.97673
1654	40	no	2.25873	1	2.25873		1	0	2.25873	0	0	2.25873
1654	40	no	2.25873	1	3.72485	1	1	1	3.72485	2.25873	1	2.25873
1655	71	yes	0.947296	1	0.947296		1	0	0.947296	0	0	0.947296
1655	71	yes	0.947296	1	2.68994	1	1	1	2.68994	0.947296	1	0.947296
1656	50	yes	0.104038	1	0.104038		1	0	0.104038	0	0	0.104038
1656	50	yes	0.104038	1	1.19781	1	1	1	1.19781	0.104038	1	0.104038
1657	67	no	0.977413	1	0.977413		1	0	0.977413	0	0	0.977413
1657	67	no	0.977413	1	4.08898	1	1	1	4.08898	0.977413	1	0.977413
1658	55	no	0.788501	1	0.788501		1	0	0.788501	0	0	0.788501
1658	55	no	0.788501	1	2.87064	1	1	1	2.87064	0.788501	1	0.788501
1659	54	no	5.33881	1	5.33881		1	0	5.33881	0	0	5.33881
1659	54	no	5.33881	1	7.56605	1	1	1	7.56605	5.33881	1	5.33881
1660	63	no	1.21013	1	1.21013		1	0	1.21013	0	0	1.21013
1660	63	no	1.21013	1	2.76386	1	1	1	2.76386	1.21013	1	1.21013
1661	53	no	0.91718	1	0.91718		1	0	0.91718	0	0	0.91718
1661	53	no	0.91718	1	1.81383	1	1	1	1.81383	0.91718	1	0.91718
1662	36	no	3.03354	1	3.03354		1	0	3.03354	0	0	3.03354
1662	36	no	3.03354	1	5.43874	1	1	1	5.43874	3.03354	1	3.03354
1663	50	no	0.936345	1	0.936345		1	0	0.936345	0	0	0.936345
1663	50	no	0.936345	1	1.72895	1	1	1	1.72895	0.936345	1	0.936345
1664	59	no	1.02943	1	1.02943		1	0	1.02943	0	0	1.02943
1664	59	no	1.02943	1	3.47296	1	1	1	3.47296	1.02943	1	1.02943
1665	48	no	1.51129	1	1.51129		1	0	1.51129	0	0	1.51129
1665	48	no	1.51129	1	5.14032	1	1	1	5.14032	1.51129	1	1.51129
1666	47	no	2.22313	1	2.22313		1	0	2.22313	0	0	2.22313
1666	47	no	2.22313	1	5.27447	1	1	1	5.27447	2.22313	1	2.22313
1667	72	no	1.76865	1	1.76865		1	0	1.76865	0	0	1.76865
1667	72	no	1.76865	1	4.40657	1	1	1	4.40657	1.76865	1	1.76865
1668	42	no	4.25736	1	4.25736		1	0	4.25736	0	0	4.25736
1668	42	no	4.25736	1	9.20602	1	1	1	9.20602	4.25736	1	4.25736
1670	49	yes	1.89185	1	1.89185		1	0	1.89185	0	0	1.89185
1670	49	yes	1.89185	1	2.9473	1	1	1	2.9473	1.89185	1	1.89185
1671	49	no	0.714579	1	0.714579		1	0	0.714579	0	0	0.714579
1671	49	no	0.714579	1	1.75086	1	1	1	1.75086	0.714579	1	0.714579
1672	32	no	2.59548	1	2.59548		1	0	2.59548	0	0	2.59548
1672	32	no	2.59548	1	6.49281	1	1	1	6.49281	2.59548	1	2.59548
1673	30	no	1.45927	1	1.45927		1	0	1.45927	0	0	1.45927
1673	30	no	1.45927	1	3.92471	1	1	1	3.92471	1.45927	1	1.45927
1675	41	no	5.47023	1	5.47023		1	0	5.47023	0	0	5.47023
1675	41	no	5.47023	1	9.06639	0	1	0	9.06639	5.47023	1	5.47023
1676	41	no	5.38261	1	5.38261		1	0	5.38261	0	0	5.38261
1676	41	no	5.38261	1	5.87953	1	1	1	5.87953	5.38261	1	5.38261
1677	30	no	1.64819	1	1.64819		1	0	1.64819	0	0	1.64819
1677	30	no	1.64819	1	5.01437	1	1	1	5.01437	1.64819	1	1.64819
1678	47	no	2.69678	1	2.69678		1	0	2.69678	0	0	2.69678
1678	47	no	2.69678	1	9.32375	1	1	1	9.32375	2.69678	1	2.69678
1679	58	yes	2.17659	1	2.17659		1	0	2.17659	0	0	2.17659
1679	58	yes	2.17659	1	4.99521	1	1	1	4.99521	2.17659	1	2.17659
[truncated: 2,460 more rows]
